# Supplementary material for: Identification of a Gene Regulatory Network Necessary for the Initiation of Oligodendrocyte Differentiation
Source: PLoS One. 2011 Apr 7;6(4):e18088. doi: 10.1371/journal.pone.0018088 (PMC3072388; doi:10.1371/journal.pone.0018088)
Supplement: Table S1 — Full list of probes and gene symbols assigned to each cluster. Included in the table are the probe numbers and genes names of those transcripts included in our clustering analysis. For each gene we provide the overall characterizartion of the kinetic profile (‘Early Down’, ‘Transient Up-Late Down’, ‘Early Up’ and ‘Late Up’), the cluster number (1–12) and the raw values from the microarray dataset from Dugas et al, 2006. (XLS) [file pone.0018088.s001.xls]

## Sheet: Supplementary Table 1
Group	Cluster Number	GeneID	Probe ID	Microarray Signal
				d0	d1	d2	d3	d5	d7	d9	old cluster number	YY1 regulated
Early Down	1	AATF	rc_AI235633_at	449	236	218	175	155	156	179	6
Early Down	1	ACTN1	rc_AA924794_at	507	474	330	247	218	224	270	6
Early Down	1	ACTR3	rc_AI230743_at	953	743	688	634	429	508	524	6
Early Down	1	ADAMTS1	rc_AI171159_at	383	347	132	69	168	259	262	6
Early Down	1	ADSL_PREDICTED	rc_AI172062_at	332	297	174	166	154	124	134	6
Early Down	1	AHI1	rc_AI236791_at	530	382	330	338	229	172	195	6	YY1 KO up
Early Down	1	ALDH1A3	rc_AA848809_at	41	25	21	20	23	23	23	6
Early Down	1	ALDH1L2_PREDICTED	rc_AI044556_at	579	422	370	260	235	267	314	6
Early Down	1	ANXA7	rc_AI013902_at	561	313	198	149	157	177	241	6
Early Down	1	APEX1	D44495_s_at	5501	4121	3772	3425	3018	2850	2239	6
Early Down	1	ARG2	U90887_at	515	382	334	190	148	116	109	6
Early Down	1	ARL6_PREDICTED	rc_AI101167_at	61	58	42	29	34	40	40	6
Early Down	1	ARV1_PREDICTED	rc_AA858503_at	235	149	118	115	93	95	112	6
Early Down	1	ASNS	U07201_at	353	258	153	142	158	199	251	6
Early Down	1	ATAD3A	rc_AI103458_at	512	417	243	273	295	236	238	6
Early Down	1	ATP2B1	rc_AI145357_at	108	78	67	58	67	59	53	6
Early Down	1	B3GALT3	rc_AI102051_at	191	150	104	53	31	39	63	6
Early Down	1	B4GALT6	AF048687_s_at	1535	1220	1051	737	568	546	529	6
Early Down	1	BAT1A	M75168_at	1872	1502	1135	1034	883	687	708	6
Early Down	1	BAT1A	rc_AA892014_s_at	2288	1548	1337	1020	873	662	778	6
Early Down	1	BCAT1	rc_AA900881_at	3066	3007	2005	1473	1794	1956	2359	6
Early Down	1	BCS1L	rc_AA924261_at	518	441	331	262	214	215	235	6
Early Down	1	BEGAIN	rc_AA957534_at	1120	829	568	509	472	490	449	6
Early Down	1	BEX4	rc_AI227867_at	454	295	285	212	106	92	99	6
Early Down	1	BNIP2_PREDICTED	rc_AI180114_at	170	142	100	108	85	80	87	6
Early Down	1	BOLL_PREDICTED	rc_AA901245_at	614	473	373	302	283	274	264	6
Early Down	1	BOLL_PREDICTED	rc_AI175100_at	96	44	31	22	21	19	19	6
Early Down	1	BOP1	rc_AI169617_at	260	220	130	138	127	119	137	6
Early Down	1	BXDC1_PREDICTED	rc_AI234830_at	523	356	241	323	242	212	226	6
Early Down	1	BXDC2	rc_AI233407_at	154	98	89	66	58	68	67	6
Early Down	1	C1QBP	rc_AI178135_at	2895	2489	2088	1628	1537	1311	1357	6
Early Down	1	C1QR1	rc_AA818744_at	506	182	47	34	35	34	37	6
Early Down	1	C1QR1	rc_AI011243_at	266	99	51	44	47	45	45	6
Early Down	1	CAD	rc_AI058913_at	677	575	364	252	201	183	205	6
Early Down	1	CALCA	L00111unknown_S536_at	198	202	108	75	71	80	91	6
Early Down	1	CALCA	M11597_at	78	54	43	35	33	39	61	6
Early Down	1	CALCB	M11596_at	505	321	157	110	111	112	154	6
Early Down	1	CAMK2B	rc_AI101481_at	1396	1255	693	430	451	383	338	6
Early Down	1	CAMK2B	M16112_g_at	1258	1097	728	460	455	405	354	6
Early Down	1	CARS_PREDICTED	H33686_s_at	229	136	80	58	55	69	76	6
Early Down	1	CARS_PREDICTED	rc_AI171492_at	548	508	261	231	260	264	321	6
Early Down	1	CARS_PREDICTED	rc_AI176610_at	316	299	154	163	165	174	239	6
Early Down	1	CAV2	rc_AI010103_at	42	32	32	29	20	24	29	6
Early Down	1	CCND1	D14014_at	1644	1606	912	440	388	365	615	6
Early Down	1	CCND2	rc_AA943099_at	997	800	259	127	87	88	106	6
Early Down	1	CCND2	rc_AA943099_g_at	1979	1468	495	208	163	154	181	6
Early Down	1	CCND2	rc_AA946145_at	71	46	28	25	26	26	25	6
Early Down	1	CCND2	rc_AA963443_at	986	740	225	87	57	55	70	6
Early Down	1	CCND2	D16308_at	867	505	253	146	139	134	163	6
Early Down	1	CCND2	rc_AA899106_at	2275	1704	514	325	279	231	243	6
Early Down	1	CCT4	rc_AI177482_at	2179	1957	1392	1152	1023	809	1004	6
Early Down	1	CCT7_PREDICTED	H34687_at	428	294	245	203	137	118	142	6
Early Down	1	CDC42	rc_AI227676_at	203	140	110	97	76	60	59	6
Early Down	1	CDC42EP3_PREDICTED	rc_AA874943_at	308	164	173	200	114	125	94	6
Early Down	1	CDCA7	rc_AA818947_at	749	560	527	315	350	250	336	6
Early Down	1	CDH22	D83349_at	1018	718	566	526	482	431	362	6
Early Down	1	CEBPB	X60769mRNA_at	174	78	49	45	51	61	68	6
Early Down	1	CEP152_PREDICTED	rc_AI231702_at	339	165	64	33	30	25	32	6
Early Down	1	CHCHD6_PREDICTED	rc_AA799633_at	653	608	412	287	260	268	340	6
Early Down	1	CHGB	AF019974_at	362	190	114	56	41	37	35	6
Early Down	1	CHRM3	M16407_at	641	358	198	155	155	124	120	6
Early Down	1	CHSY1_PREDICTED	rc_AI101451_at	434	292	282	256	171	118	105	6
Early Down	1	CIRH1A	rc_AI101160_at	704	482	357	344	287	266	283	6
Early Down	1	CITED2	rc_AI176963_at	834	274	82	46	64	47	50	6
Early Down	1	CITED2	rc_AA900476_g_at	984	227	103	62	68	60	73	6
Early Down	1	CITED2	rc_AI014091_at	1789	404	163	100	121	107	105	6
Early Down	1	CITED2	rc_AA900476_at	960	315	233	204	193	179	213	6
Early Down	1	CLCN2	rc_AA859410_at	181	137	94	110	94	82	97	6
Early Down	1	CNR1	X55812complete_seq_at	76	39	38	48	38	38	44	6
Early Down	1	COL4A2_PREDICTED	rc_AI013912_at	717	530	472	326	283	247	252	6
Early Down	1	DCLK1	rc_AI007835_at	136	77	71	66	62	65	72	6
Early Down	1	DDX21B	rc_AI178527_at	431	303	146	169	143	108	116	6
Early Down	1	DDX21B	U21719mRNA_s_at	1035	757	808	594	472	529	569	6
Early Down	1	DDX39	AF063447_at	2539	1893	1413	1044	1209	907	1135	6
Early Down	1	DDX50	rc_AA799576_at	793	555	609	555	297	398	434	6
Early Down	1	DHX15_PREDICTED	rc_AI232734_at	1269	1039	926	777	677	569	596	6
Early Down	1	DKC1	rc_AA892562_at	600	519	381	256	225	235	270	6
Early Down	1	DKC1	rc_AA892562_g_at	1150	910	716	438	350	357	404	6
Early Down	1	DNAJA1	U53922_at	3702	2632	2882	2208	1679	1774	1935	6
Early Down	1	DNAJC2	rc_AA964764_at	609	523	370	291	198	198	272	6
Early Down	1	DNALC4	rc_AA892303_g_at	1127	870	782	562	676	756	726	6
Early Down	1	DOS_PREDICTED	rc_AI070240_at	1763	1373	1062	915	767	706	641	6
Early Down	1	DUSP1	S81478_s_at	93	60	49	43	51	49	46	6
Early Down	1	DUSP14_PREDICTED	rc_AI236997_at	276	178	147	128	156	156	153	6
Early Down	1	DUSP2	rc_AI145051_at	171	95	81	77	74	73	66	6
Early Down	1	DUSP6	rc_AI231350_at	100	70	36	37	31	27	34	6
Early Down	1	DUSP6	U42627_at	676	438	232	164	168	116	183	6
Early Down	1	DUSP6	X94185cds_s_at	374	277	202	182	180	166	185	6
Early Down	1	DYRK2_PREDICTED	rc_AI231615_at	195	130	136	117	100	77	69	6
Early Down	1	EBNA1BP2	rc_AI104979_at	1306	891	591	480	435	397	412	6	YY1 KO down
Early Down	1	EEF1D	rc_AI232006_at	1949	1690	1231	1152	882	788	926	6
Early Down	1	EEF1E1_PREDICTED	rc_AA946408_at	974	711	635	568	471	414	448	6
Early Down	1	EFCBP2	rc_AI044096_at	1237	1014	805	623	475	429	388	6
Early Down	1	EFHD2	rc_AI111853_at	764	631	268	213	219	233	267	6
Early Down	1	EGR1	AF023087_s_at	10265	8044	5310	3126	1895	1612	3868	6
Early Down	1	EGR1	M18416_at	2312	1590	720	491	316	259	554	6
Early Down	1	EGR2	U78102_at	235	133	71	73	68	63	71	6
Early Down	1	EIF1A	rc_AA955540_at	125	80	71	62	40	61	68	6
Early Down	1	EIF1A	rc_AI236753_at	321	212	134	137	108	137	171	6
Early Down	1	EIF2C2	rc_AI070538_at	170	166	111	90	83	89	87	6
Early Down	1	EIF2C2	rc_H31692_at	1089	705	663	499	395	440	411	6
Early Down	1	EIF3S9	H34186_at	144	119	101	89	71	68	73	6
Early Down	1	EIF3S9	rc_AA875205_at	5769	4901	3828	3596	3344	2842	2902	6
Early Down	1	EIF4EBP1	rc_AI178828_i_at	2123	1849	1082	944	833	1131	1335	6
Early Down	1	EIF4EBP1	U05014_at	269	161	97	59	51	66	122	6
Early Down	1	EIF4EBP1	U05014_g_at	1050	766	454	271	242	352	637	6
Early Down	1	EIF5	rc_AI013194_at	2680	1725	1343	1111	1310	1487	1531	6
Early Down	1	EMP1	rc_AI070336_at	315	308	176	56	56	101	198	6
Early Down	1	EPDR2	rc_AI171799_at	1180	1038	786	500	423	552	714	6
Early Down	1	ERCC1_PREDICTED	rc_AA892791_at	2768	981	672	609	640	655	627	6
Early Down	1	ETF1	rc_AI180170_at	1909	1282	1003	797	913	927	993	6
Early Down	1	EXOC2	rc_AI101112_at	122	59	52	54	54	51	45	6
Early Down	1	F3	U07619_at	398	343	184	80	80	55	71	6
Early Down	1	FAF1	rc_AI073248_at	1870	1351	1211	952	799	775	787	6
Early Down	1	FAM38A_PREDICTED	rc_AI045546_at	341	217	131	106	103	102	100	6
Early Down	1	FARSLB	rc_AI178283_at	1740	1346	1084	859	742	700	692	6
Early Down	1	FBL	rc_AA955914_s_at	7638	5373	4138	2064	1607	1915	2127	6
Early Down	1	FBL	rc_AI171263_at	1075	953	567	490	323	250	285	6
Early Down	1	FGF13	rc_AI112097_at	182	107	88	66	49	48	36	6
Early Down	1	FHL2	rc_AA891527_at	245	173	141	167	138	128	120	6
Early Down	1	FHL3_PREDICTED	rc_AI171676_at	286	253	145	87	75	75	86	6
Early Down	1	FJX1_PREDICTED	rc_AI030346_at	224	135	119	109	104	103	97	6
Early Down	1	FKBP4	rc_AI136977_g_at	529	422	346	219	181	187	222	6
Early Down	1	FKBP5	rc_AI111960_at	135	119	73	48	56	51	46	6
Early Down	1	FLNC_PREDICTED	rc_AA799773_g_at	549	430	284	247	250	221	199	6
Early Down	1	FLNC_PREDICTED	rc_AA799773_at	435	353	244	212	214	176	163	6
Early Down	1	FNDC3A_PREDICTED	rc_AI178872_at	129	89	85	82	56	54	62	6
Early Down	1	FOSL1	M19651_at	210	129	97	98	94	104	112	6
Early Down	1	FOXG1	M87634_at	1314	933	894	572	512	380	444	6
Early Down	1	FUSIP1	rc_AI178672_at	33	34	21	20	19	17	19	6
Early Down	1	FUT4	rc_AI237192_at	26	21	20	16	14	13	14	6
Early Down	1	GAL	J03624_at	2782	1011	330	186	203	193	193	6
Early Down	1	GARS	rc_AA818089_at	1447	1184	679	522	556	586	728	6
Early Down	1	GARS	rc_AI237810_s_at	6886	5340	4394	3378	3195	3716	4396	6
Early Down	1	GAS5	rc_AI111599_at	48	31	23	23	22	21	24	6
Early Down	1	GAS5	rc_AI111599_g_at	998	712	647	543	359	348	426	6
Early Down	1	GAS5	U77829mRNA_s_at	112	60	90	51	34	33	39	6
Early Down	1	GFRA1	U97142_at	488	370	363	223	357	266	311	6
Early Down	1	GLMN	rc_AI070108_at	187	138	154	117	106	97	89	6
Early Down	1	GLS	rc_AA925755_at	116	86	79	70	52	44	52	6
Early Down	1	GMPS	rc_AA999172_at	762	642	445	320	320	316	375	6
Early Down	1	GNL2	rc_AI060050_at	192	155	143	110	95	112	127	6
Early Down	1	GNL3	rc_AA892598_at	639	473	343	330	334	321	285	6
Early Down	1	GNL3	rc_AA892598_g_at	868	641	500	412	426	434	400	6
Early Down	1	GTF3A	rc_AI178189_s_at	71	59	49	36	32	33	40	6
Early Down	1	HBB	M94918mRNA_f_at	225	100	77	70	69	70	66	6
Early Down	1	HBB	rc_AI179576_s_at	1322	623	363	345	274	270	256	6
Early Down	1	HBEGF	rc_AA818658_at	493	102	55	71	54	81	67	6
Early Down	1	HBEGF	L05489_at	209	112	93	112	107	117	100	6
Early Down	1	HDGFRP3	rc_AI060053_at	261	199	178	138	84	116	136	6
Early Down	1	HMGA1	X62875mRNA_at	1696	1638	1292	1059	844	947	1296	6
Early Down	1	HMGA1	X62875mRNA_g_at	710	469	289	185	187	204	320	6
Early Down	1	HPRT	AF009656mRNA_s_at	750	439	477	275	231	214	231	6
Early Down	1	HPRT	M63983_s_at	131	95	89	68	59	60	70	6
Early Down	1	HSPA8	rc_AI234604_s_at	7865	5352	5789	5173	3893	4326	4766	6
Early Down	1	HSPA9A_PREDICTED	S75280_s_at	246	142	144	115	110	109	148	6
Early Down	1	ID2	rc_AI137583_at	952	766	688	690	464	490	462	6
Early Down	1	IER2	rc_AA818761_at	663	504	274	205	179	206	279	6
Early Down	1	IER3	rc_AI169177_s_at	950	673	334	282	276	306	336	6
Early Down	1	IER5L	rc_AA998950_at	586	345	213	206	237	270	324	6
Early Down	1	IER5L	rc_AI070911_at	1326	643	309	300	360	411	448	6
Early Down	1	IFRD1	rc_AI014163_at	951	497	372	376	480	513	540	6
Early Down	1	IFRD2_PREDICTED	rc_AI237388_at	247	188	145	121	126	130	135	6
Early Down	1	IGFBP3	M31837_at	398	229	141	102	99	88	111	6
Early Down	1	IGFBP3	rc_AI009405_s_at	738	380	186	130	114	105	108	6
Early Down	1	INPP5F_PREDICTED	rc_AI235352_at	284	182	95	56	73	119	200	6
Early Down	1	IPO4_PREDICTED	rc_AI233262_at	870	756	510	499	359	348	425	6
Early Down	1	IRAK1BP1_PREDICTED	rc_AI073247_at	365	267	214	158	131	137	149	6
Early Down	1	ISG12(B)	rc_AA819034_at	233	131	56	39	37	43	89	6
Early Down	1	ITGB4BP	rc_AI236294_at	112	68	50	57	57	48	54	6
Early Down	1	JMJD6	rc_AI070778_at	589	455	410	390	353	293	293	6
Early Down	1	KARS	rc_AI175647_at	70	63	51	34	35	34	38	6
Early Down	1	KDELC1	rc_AA945238_at	446	363	365	324	208	274	275	6
Early Down	1	KIF2	rc_AI171688_at	76	62	58	46	41	39	37	6
Early Down	1	KITL	rc_AI102098_at	58	32	18	15	15	15	15	6
Early Down	1	KLF10	rc_AI071299_at	135	100	63	81	70	55	60	6
Early Down	1	KLF10	rc_AI172476_at	1201	665	428	430	396	319	354	6
Early Down	1	KLF4	L26292_g_at	99	43	39	38	37	37	37	6
Early Down	1	KLF6	rc_AA944413_at	571	431	272	253	260	364	367	6
Early Down	1	KLF6	AF001417_s_at	866	588	481	378	453	495	571	6
Early Down	1	LENG4_PREDICTED	rc_AA894212_at	1305	1200	776	704	600	853	881	6
Early Down	1	LMO4	rc_AA858982_at	941	601	592	370	205	194	205	6
Early Down	1	LOC292780	rc_AA819356_at	105	71	80	70	47	58	64	6
Early Down	1	LOC293103	rc_AA891221_at	2367	1902	1898	1453	1158	1347	1313	6
Early Down	1	LOC310395	rc_AA900290_at	444	333	290	309	215	209	208	6
Early Down	1	LOC360504	rc_AA851497_f_at	2121	1190	796	770	684	704	675	6
Early Down	1	LOC360504	rc_AI230970_f_at	1175	697	476	451	408	440	395	6
Early Down	1	LOC360504	rc_AI236360_f_at	643	301	225	225	178	188	199	6
Early Down	1	LOC360504	X56325mRNA_s_at	605	309	211	185	167	170	178	6
Early Down	1	LOC362012	rc_AI232979_at	1733	1545	1179	950	779	810	843	6
Early Down	1	LOC362154	rc_AI179144_at	1256	874	716	579	443	459	516	6
Early Down	1	LOC362703	rc_AA955298_at	501	376	279	262	206	203	223	6
Early Down	1	LOC362855	rc_AI639411_at	185	136	154	102	95	92	115	6
Early Down	1	LOC363498	AA686952_f_at	81	63	38	38	27	24	28	6
Early Down	1	LOC363849	rc_AI177968_at	235	211	150	167	134	104	109	6
Early Down	1	LOC365960	rc_AA997779_at	504	422	355	321	273	243	244	6
Early Down	1	LOC498331	rc_AA818197_at	75	52	50	39	28	28	29	6
Early Down	1	LOC498353	rc_AA799410_at	822	754	453	304	345	289	308	6
Early Down	1	LOC498353	rc_AA799410_g_at	752	681	449	298	330	293	323	6
Early Down	1	LOC498796	rc_AA943508_at	459	337	260	225	240	213	218	6
Early Down	1	LOC499129	rc_AI011627_at	438	333	261	249	205	204	195	6
Early Down	1	LOC499129	rc_H31964_at	586	467	363	362	337	312	286	6
Early Down	1	LOC499691	rc_AI237090_at	234	190	163	184	131	115	132	6
Early Down	1	LOC499709	rc_AA925419_at	1871	1556	1107	821	588	563	620	6
Early Down	1	LOC500956	rc_AI229172_s_at	321	236	221	176	139	136	147	6
Early Down	1	LOC501937	rc_AI639331_at	132	43	29	26	24	24	25	6
Early Down	1	LPHN2	AA848331_at	387	166	181	136	172	174	153	6
Early Down	1	LPHN2	AF063102_at	348	151	135	120	128	119	129	6
Early Down	1	LPHN2	AF063102_g_at	738	415	376	352	394	375	384	6
Early Down	1	LRPPRC	rc_AI172286_at	1071	895	701	673	621	453	526	6
Early Down	1	LRRC59	D13623_at	1439	999	783	668	857	779	698	6
Early Down	1	LRRC59	D13623_g_at	3636	2690	2268	1765	2179	2209	2164	6
Early Down	1	LRRC59	rc_AA858548_s_at	1567	1186	778	855	901	779	804	6
Early Down	1	LRRC59	rc_AI178573_s_at	101	78	54	51	59	49	49	6
Early Down	1	LRRFIP1	rc_AI009752_at	231	205	144	103	84	74	103	6
Early Down	1	LRRFIP1	rc_AI104821_at	454	319	156	92	56	44	44	6
Early Down	1	LRRFIP2	rc_AI145899_at	376	261	212	170	167	168	174	6
Early Down	1	LTBP4	rc_AI177967_at	566	511	264	195	133	129	121	6
Early Down	1	LXN	X76985_at	1241	847	668	339	251	223	309	6
Early Down	1	LY6H_PREDICTED	rc_AA943241_at	552	433	408	342	297	263	260	6
Early Down	1	LYPLA2	rc_AI229853_at	816	598	509	424	385	361	358	6
Early Down	1	MAP4K3	rc_AA819812_at	208	133	92	67	65	57	74	6
Early Down	1	MAPK14	rc_AI171630_s_at	534	382	417	330	280	251	288	6
Early Down	1	MARCH5_PREDICTED	rc_AI178836_at	203	161	118	105	97	89	93	6
Early Down	1	MARK1	rc_AA800063_at	463	352	270	250	231	189	192	6
Early Down	1	MBTPS2	rc_AI028857_at	66	55	49	41	37	33	35	6
Early Down	1	MCFD2	rc_AA945166_at	396	311	294	220	190	229	242	6
Early Down	1	MDN1	rc_AA956668_at	596	367	302	320	261	249	280	6
Early Down	1	MGC125015	rc_AI236989_at	91	56	37	31	27	28	27	6
Early Down	1	MGC72932	rc_AI012337_at	1121	918	726	627	503	418	555	6
Early Down	1	MGC72932	rc_AI175475_at	1713	1365	1122	927	865	730	790	6
Early Down	1	MGC72973	rc_AI012182_s_at	133	61	47	41	45	51	47	6
Early Down	1	MINA	rc_AA964770_at	903	663	674	660	434	384	428	6
Early Down	1	MIZ1	AF044058_at	592	459	402	276	230	228	239	6
Early Down	1	MPHOSPH10_PREDICTED	rc_AI177638_at	260	200	173	158	137	127	130	6
Early Down	1	MRPL38	rc_AA891689_g_at	273	190	163	107	113	122	132	6
Early Down	1	MRPS18B	rc_AI011970_at	1108	941	677	553	662	588	634	6
Early Down	1	MSN	rc_AI010104_at	1171	945	791	372	231	461	968	6
Early Down	1	MT3	rc_AA924772_at	1708	1649	935	472	482	546	559	6
Early Down	1	MTHFD1L_PREDICTED	rc_AI235935_at	479	405	247	188	153	176	249	6
Early Down	1	MYC	Y00396mRNA_g_at	1284	844	773	516	375	473	421	6
Early Down	1	MYC	Y00396mRNA_at	631	372	385	213	169	226	238	6
Early Down	1	MYO1G	rc_AA875126_at	198	112	85	75	72	75	84	6
Early Down	1	MYO1G	rc_AA875126_g_at	814	416	277	213	186	216	251	6
Early Down	1	NAB2	rc_AI102530_at	174	134	93	78	85	87	84	6
Early Down	1	NCK2_PREDICTED	rc_AA957410_at	490	577	381	275	378	379	431	6
Early Down	1	NDUFA5	D86215_at	609	475	547	353	280	346	437	6
Early Down	1	NEDD9	rc_AI228386_at	86	65	68	49	40	42	42	6
Early Down	1	NEF3	Z12152_at	298	192	127	88	150	106	96	6
Early Down	1	NEFL	rc_AI030684_at	146	91	89	74	106	69	70	6
Early Down	1	NEK6	rc_AI179750_at	199	134	97	58	49	43	45	6
Early Down	1	NETO2_PREDICTED	rc_AI144801_at	297	277	184	138	149	145	155	6
Early Down	1	NFKB1	L26267_at	965	604	605	461	406	444	433	6
Early Down	1	NFKBIA	rc_AI172447_at	566	423	287	262	243	264	230	6
Early Down	1	NFKBIA	X63594cds_at	292	193	168	143	157	169	147	6
Early Down	1	NFKBIA	X63594cds_g_at	378	193	164	115	131	140	117	6
Early Down	1	NGEF	rc_AI112618_at	534	321	249	210	235	227	223	6
Early Down	1	NIP7	rc_AI071990_at	535	355	284	226	207	190	172	6
Early Down	1	NLE1_PREDICTED	rc_AI059154_at	526	398	302	284	225	224	220	6
Early Down	1	NOC4L	rc_AA956374_at	1617	1286	891	769	556	455	502	6
Early Down	1	NOL5	AF069782_at	2181	1283	932	585	376	416	462	6
Early Down	1	NOL5	rc_AA997933_at	1617	1207	909	716	452	471	511	6
Early Down	1	NOL5A	rc_AA924405_at	2231	1849	1457	1010	707	715	829	6
Early Down	1	NOLC1	M94287_at	1508	1041	841	745	705	687	660	6
Early Down	1	NPHP1_PREDICTED	rc_AI639093_at	3572	2751	1933	1645	1642	1433	1482	6
Early Down	1	NPTXR	rc_AI228113_s_at	521	185	58	31	32	27	36	6
Early Down	1	NPY	M15880_at	1051	472	264	227	218	256	336	6
Early Down	1	NUP54	U63840_at	614	462	401	354	273	283	349	6
Early Down	1	NUPL1	AF000899_at	140	82	83	72	64	62	70	6
Early Down	1	NUPL1	AF000901_s_at	67	44	44	36	33	32	34	6
Early Down	1	NUPL1	U63839_at	262	210	222	170	131	156	182	6
Early Down	1	NUPL1	AF000899_g_at	730	447	367	331	299	246	275	6
Early Down	1	NXT1_PREDICTED	rc_AA891920_at	603	532	368	250	203	227	239	6
Early Down	1	ODC1	J04792_at	2352	1714	1170	648	678	769	848	6
Early Down	1	ODC1	J04791_s_at	2067	1320	857	475	446	485	510	6
Early Down	1	OTX1	rc_AI071557_at	324	210	190	140	131	134	114	6
Early Down	1	PABPC4	rc_AI171535_s_at	885	802	434	353	282	248	292	6
Early Down	1	PABPC4	rc_AI233870_at	841	725	467	382	337	293	333	6
Early Down	1	PABPN1	rc_AI236788_at	1118	976	716	693	572	501	543	6
Early Down	1	PAFAH1B3	AF016047_at	349	215	211	127	94	85	90	6
Early Down	1	PAPD1_PREDICTED	rc_AI233480_at	363	296	237	208	196	173	190	6
Early Down	1	PAPOLA_PREDICTED	rc_AA800296_at	480	312	362	245	162	214	245	6
Early Down	1	PDCL3	rc_AI168973_at	704	610	431	410	288	248	279	6
Early Down	1	PDLIM7	rc_AI104117_at	642	536	349	292	257	226	207	6
Early Down	1	PFKP	L25387_g_at	3106	2162	1735	1011	718	545	657	6
Early Down	1	PFKP	L25387_at	1048	777	628	497	432	337	356	6
Early Down	1	PGAM1	rc_AI228723_s_at	174	116	87	89	110	104	107	6
Early Down	1	PHB	M61219_s_at	444	334	268	277	260	233	210	6
Early Down	1	PHB	rc_AI169631_s_at	2876	2106	1720	1319	1384	1213	1229	6
Early Down	1	PHB2	rc_AI235510_at	1717	1278	1067	814	736	621	672	6
Early Down	1	PHC1_PREDICTED	rc_AI235348_at	481	375	311	309	201	233	260	6
Early Down	1	PHF10	rc_AI170979_at	470	297	330	313	234	224	236	6
Early Down	1	PHF17_PREDICTED	rc_AI014022_at	130	105	79	60	55	55	57	6
Early Down	1	PHLDA1	rc_AI070532_at	421	382	108	42	137	199	191	6
Early Down	1	PLAT	M23697_at	155	118	87	61	62	74	73	6
Early Down	1	PLCB1	L14323_at	897	461	489	651	323	250	292	6
Early Down	1	PLCB1	M20636_s_at	55	33	33	36	28	27	28	6
Early Down	1	PLK2	rc_AA943886_at	787	278	133	80	114	79	77	6
Early Down	1	POLG	rc_AI137747_at	198	180	125	83	80	82	83	6
Early Down	1	POU3F3	AJ001641_at	1510	1273	1053	743	1124	980	892	6
Early Down	1	PPAT	rc_AI043695_at	254	159	192	147	110	110	111	6
Early Down	1	PPID	rc_AA850781_at	644	454	460	352	260	244	246	6
Early Down	1	PPM1G	rc_AA859130_s_at	3713	2947	2589	2132	1639	1573	1529	6
Early Down	1	PRAF1_PREDICTED	rc_AA965258_at	739	546	476	423	371	341	335	6
Early Down	1	PREP	AB012759_at	503	363	317	280	291	254	249	6
Early Down	1	PRPF3_PREDICTED	rc_AI073249_at	1183	788	649	573	556	561	545	6
Early Down	1	PSMA6	rc_AI112633_s_at	321	311	204	202	176	153	185	6
Early Down	1	PSMB5	D45247_at	3121	2468	2155	1703	1843	1560	1614	6
Early Down	1	PSME3	rc_AI233766_at	451	395	229	216	185	187	205	6
Early Down	1	PSME3	rc_AI237609_at	469	389	254	250	198	151	173	6
Early Down	1	PTBP2	rc_AI007956_at	393	313	245	230	192	233	218	6
Early Down	1	PTPN3	rc_AI171305_g_at	60	34	25	20	19	19	18	6
Early Down	1	PTPN5	S49400_at	643	422	235	105	96	87	114	6
Early Down	1	PTPRM	rc_AI639001_at	112	48	49	46	46	53	50	6
Early Down	1	PTPRN	D38222_s_at	1707	1301	916	651	1095	1011	860	6
Early Down	1	PUS1	rc_AI146005_at	510	395	286	233	186	181	173	6
Early Down	1	PYP	rc_AA965166_at	3023	2606	1779	1504	933	840	1013	6
Early Down	1	RAB15	rc_AA944154_at	557	466	389	239	175	298	337	6
Early Down	1	RABGGTB	S62097_s_at	1330	1084	1009	847	831	692	642	6
Early Down	1	RARRES1	rc_AA819288_at	134	90	92	73	59	57	58	6
Early Down	1	RARS_PREDICTED	rc_AI144832_at	344	297	196	172	169	179	177	6
Early Down	1	RARS_PREDICTED	rc_AI233583_s_at	578	426	318	237	190	213	235	6
Early Down	1	RASL11B	rc_AA800853_g_at	405	249	218	213	196	181	252	6
Early Down	1	RBM3	rc_AI013911_at	2288	1769	1322	579	689	345	435	6
Early Down	1	RCL1	rc_AI232273_at	225	172	140	165	122	101	109	6
Early Down	1	RELN	rc_AA893471_s_at	3010	1200	853	623	470	777	1009	6
Early Down	1	RELN	rc_AA963664_at	848	337	269	169	109	251	348	6
Early Down	1	RELN	rc_AI112802_at	2531	912	747	576	473	726	811	6
Early Down	1	RGD1303127	rc_AI103314_at	1727	1479	1149	1109	785	711	696	6
Early Down	1	RGD1304825_PREDICTED	rc_AA851417_at	768	686	425	349	212	205	232	6
Early Down	1	RGD1305464	rc_AA997028_at	301	261	153	105	113	111	138	6
Early Down	1	RGD1305727_PREDICTED	rc_AI169337_at	286	205	151	152	148	143	130	6
Early Down	1	RGD1306053	rc_AI178665_at	320	272	220	247	174	153	159	6
Early Down	1	RGD1306106	rc_AI044883_at	1423	931	702	536	422	404	422	6
Early Down	1	RGD1306614	rc_AA799764_at	923	658	611	667	556	439	398	6
Early Down	1	RGD1307374_PREDICTED	rc_AA956499_at	491	408	348	230	215	194	205	6
Early Down	1	RGD1307396_PREDICTED	rc_AA892578_at	107	56	46	52	56	51	49	6
Early Down	1	RGD1308111_PREDICTED	rc_AI072969_at	69	53	39	32	31	31	30	6
Early Down	1	RGD1308210	rc_AI232269_at	352	276	208	217	157	126	137	6
Early Down	1	RGD1308600	rc_AA957807_at	439	328	262	255	175	159	175	6
Early Down	1	RGD1308877_PREDICTED	rc_AI137337_at	125	97	60	72	70	67	65	6
Early Down	1	RGD1309326	rc_AI237724_at	510	407	258	255	220	185	195	6
Early Down	1	RGD1309387	rc_AA848782_at	348	264	179	174	145	129	165	6
Early Down	1	RGD1309983_PREDICTED	rc_AA891677_at	424	322	295	225	178	184	212	6
Early Down	1	RGD1310037_PREDICTED	rc_AI145859_at	63	61	42	29	37	44	43	6
Early Down	1	RGD1310357_PREDICTED	rc_AA964843_at	278	245	131	84	94	92	105	6
Early Down	1	RGD1310587	rc_AI012538_at	527	447	350	265	224	221	221	6
Early Down	1	RGD1311086	rc_AA956115_at	200	184	139	94	89	91	90	6
Early Down	1	RGD1311086	rc_AI029955_at	156	112	91	81	78	82	98	6
Early Down	1	RGD1311086	rc_AI072485_at	444	319	214	212	207	203	239	6
Early Down	1	RGD1311241_PREDICTED	rc_AI179393_at	93	69	70	58	41	39	39	6
Early Down	1	RGD1311547	rc_AI103078_at	278	221	161	138	133	144	153	6
Early Down	1	RGD1311752_PREDICTED	rc_AI236342_at	44	32	29	22	18	18	19	6
Early Down	1	RGD1311980	rc_AI178361_at	388	293	183	140	93	82	104	6
Early Down	1	RGD1559639_PREDICTED	R46985_s_at	628	504	391	307	190	166	206	6
Early Down	1	RGD1559740_PREDICTED	rc_AI176845_at	787	761	499	366	359	362	371	6
Early Down	1	RGD1559784_PREDICTED	rc_AA964863_at	407	329	232	98	89	68	75	6
Early Down	1	RGD1559938_PREDICTED	rc_AI236640_at	568	471	298	133	75	61	76	6
Early Down	1	RGD1560070_PREDICTED	rc_AI145123_at	966	525	305	176	132	107	93	6
Early Down	1	RGD1560170_PREDICTED	rc_AA858511_at	307	243	193	187	139	101	118	6
Early Down	1	RGD1560211_PREDICTED	rc_AA925677_at	677	613	491	353	309	357	444	6
Early Down	1	RGD1560538_PREDICTED	rc_AA891571_at	467	379	237	190	182	167	155	6
Early Down	1	RGD1560606_PREDICTED	rc_AA964763_at	945	662	503	448	465	380	424	6
Early Down	1	RGD1561000_PREDICTED	S68589_s_at	1456	1214	976	812	668	594	534	6
Early Down	1	RGD1561333_PREDICTED	X62145cds_at	4148	3197	3269	2172	2072	1824	1948	6
Early Down	1	RGD1561455_PREDICTED	rc_AA800671_at	135	82	68	78	76	64	54	6
Early Down	1	RGD1562072_PREDICTED	rc_AI176129_at	651	458	298	267	178	187	193	6
Early Down	1	RGD1562284_PREDICTED	rc_AA859661_at	165	131	86	43	35	31	31	6
Early Down	1	RGD1562474_PREDICTED	rc_AI012539_at	132	96	88	63	55	60	64	6
Early Down	1	RGD1562474_PREDICTED	rc_AI045735_at	59	46	38	31	28	30	33	6
Early Down	1	RGD1562618_PREDICTED	rc_AI229137_at	50	53	22	20	21	23	26	6
Early Down	1	RGD1562672_PREDICTED	rc_AI229411_at	61	27	26	20	16	16	16	6
Early Down	1	RGD1563140_PREDICTED	rc_H31976_at	1044	687	537	555	616	581	516	6
Early Down	1	RGD1563617_PREDICTED	rc_AA955408_at	456	415	333	221	213	244	241	6
Early Down	1	RGD1563617_PREDICTED	rc_AI008321_at	87	83	59	50	43	48	48	6
Early Down	1	RGD1563919_PREDICTED	rc_AA800693_at	381	277	206	172	208	182	187	6
Early Down	1	RGD1564040_PREDICTED	rc_AA964227_at	586	471	283	234	205	257	395	6
Early Down	1	RGD1564456_PREDICTED	rc_AI009647_at	118	80	73	69	64	59	59	6
Early Down	1	RGD1564606_PREDICTED	rc_AI235452_at	123	101	82	91	55	61	70	6
Early Down	1	RGD1564664_PREDICTED	rc_AI232326_at	986	716	535	364	138	103	94	6
Early Down	1	RGD1564761_PREDICTED	rc_AI639088_s_at	787	495	331	129	102	62	64	6
Early Down	1	RGD1565016_PREDICTED	rc_AI012571_at	530	320	223	139	125	106	108	6
Early Down	1	RGD1565022_PREDICTED	rc_AI030801_at	1058	845	725	671	538	453	417	6
Early Down	1	RGD1565022_PREDICTED	rc_AI235698_at	296	230	211	194	163	144	156	6
Early Down	1	RGD1565840_PREDICTED	rc_AA686164_at	624	472	544	389	296	383	458	6
Early Down	1	RGD1565996_PREDICTED	rc_AI171359_at	827	579	481	445	330	291	290	6
Early Down	1	RGD1566401_PREDICTED	rc_AA943010_at	918	563	354	281	255	275	250	6
Early Down	1	RGS17_PREDICTED	rc_AI229118_at	41	23	15	16	16	15	16	6
Early Down	1	RGS7	rc_AI069964_at	458	345	285	177	186	168	158	6
Early Down	1	RND3	rc_AI103572_at	163	82	64	75	75	83	92	6
Early Down	1	RNMT	rc_AI177333_at	236	132	160	151	112	101	95	6
Early Down	1	RNU3IP2_PREDICTED	rc_AA964554_at	1824	1083	824	953	836	704	780	6
Early Down	1	RORB_PREDICTED	L14610_at	159	84	63	52	51	57	58	6
Early Down	1	RPIA_PREDICTED	rc_AA996886_at	1213	920	592	464	435	427	452	6
Early Down	1	RPL14	X94242_at	2921	2369	2151	1575	1590	1396	1377	6
Early Down	1	RPL28	X52619_at	4012	3249	2962	2228	1953	1883	2282	6
Early Down	1	RPL34_PREDICTED	rc_AI013910_at	5594	4725	4331	3347	2939	2712	3324	6
Early Down	1	RPL36	rc_AA892123_at	4030	2970	2794	1826	1552	1609	1859	6
Early Down	1	RPO1-1	rc_AA818183_at	471	395	323	284	257	207	208	6
Early Down	1	RPO1-2	AF025424_at	1016	706	468	475	534	473	410	6
Early Down	1	RPS10	X13549_s_at	3815	3164	2942	2071	2132	1788	2110	6
Early Down	1	RRS1_PREDICTED	rc_AI058889_at	644	495	424	351	240	306	311	6
Early Down	1	RUVBL1	AB002406_at	546	320	280	172	132	128	139	6
Early Down	1	RUVBL2	rc_AA848324_at	1138	1033	741	605	492	506	574	6
Early Down	1	SARS1	rc_AA957307_at	2775	2153	1688	1282	1441	1647	2230	6
Early Down	1	SCG2	M93669_at	1793	726	115	48	58	50	60	6
Early Down	1	SDC1	S61865_s_at	367	350	242	143	132	151	186	6
Early Down	1	SERBP1	rc_AA893338_at	260	169	172	155	98	101	112	6
Early Down	1	SERBP1	rc_AI171804_at	65	48	42	32	26	22	20	6
Early Down	1	SF3B3_PREDICTED	rc_AI234858_at	907	719	607	451	347	330	321	6
Early Down	1	SHANK3	rc_AI100867_at	258	164	109	98	72	63	59	6
Early Down	1	SHMT1	rc_AA819027_at	26	24	17	13	14	14	15	6
Early Down	1	SHMT1	rc_AI105184_at	250	242	131	90	86	72	79	6
Early Down	1	SHMT2	rc_AI104298_at	1024	792	482	403	383	386	522	6
Early Down	1	SLC16A6	rc_AA859652_at	158	121	76	70	69	66	60	6
Early Down	1	SLC18A2	L00603_at	60	35	28	28	27	26	25	6
Early Down	1	SLC19A2	rc_AI233639_at	72	44	38	28	27	30	32	6
Early Down	1	SLC29A2	rc_AA859360_at	258	213	160	160	122	117	127	6
Early Down	1	SLC5A6	AF026554_at	1618	1116	900	791	822	920	897	6
Early Down	1	SLC6A15	S56141_s_at	932	477	433	261	231	261	205	6
Early Down	1	SLC6A17	rc_AI231894_at	131	75	62	53	52	54	56	6
Early Down	1	SLC7A5	AB015432_s_at	3271	2990	1997	1142	875	1188	1897	6
Early Down	1	SLC7A8	rc_AA899235_at	397	309	283	255	194	260	261	6
Early Down	1	SMN1	AF044910_g_at	946	752	659	514	434	399	405	6
Early Down	1	SMPDL3B	rc_AA997386_at	402	352	226	154	135	126	126	6
Early Down	1	SMYD2	rc_AA998959_at	1533	1251	916	665	440	454	547	6
Early Down	1	SNAP25	rc_AA943153_at	305	230	154	122	97	102	91	6
Early Down	1	SNAP91	rc_AI136849_at	740	619	481	474	388	285	279	6
Early Down	1	SNRPA	rc_AI230728_at	1091	905	652	437	348	275	292	6
Early Down	1	SOX11	AJ004858_at	260	171	144	84	78	70	74	6	YY1 KO up
Early Down	1	SPATA5_PREDICTED	rc_AI231801_at	274	182	136	156	122	115	129	6
Early Down	1	SPATS1	rc_AI639256_at	168	119	138	92	83	70	83	6
Early Down	1	SPRY2	rc_AA850753_at	1108	929	411	338	461	506	708	6
Early Down	1	SRM	rc_AI171088_at	2314	1850	1274	1264	1133	1005	1030	6
Early Down	1	SRM	rc_AI237002_at	508	369	243	226	205	174	175	6
Early Down	1	SRXN1	rc_AI172302_at	354	166	103	97	122	121	148	6
Early Down	1	SSSCA1_PREDICTED	rc_AA943997_g_at	957	827	607	530	438	514	610	6
Early Down	1	ST13	X82021cds_at	1252	917	857	530	327	315	408	6
Early Down	1	TAC1	M15191_s_at	128	76	56	61	60	50	55	6
Early Down	1	TAF9_PS	rc_AI178819_at	432	308	207	164	144	118	115	6
Early Down	1	TAGLN2	rc_AI013247_at	1774	1727	1102	774	865	740	737	6
Early Down	1	TAS1R2	rc_AI227689_at	335	158	83	62	61	64	77	6
Early Down	1	TCERG1_PREDICTED	rc_AI231172_at	360	298	212	217	158	140	141	6
Early Down	1	TCOF1_PREDICTED	rc_AA942743_at	378	337	245	206	165	178	193	6
Early Down	1	TGFB1I1	rc_AA957362_at	823	745	571	497	386	416	389	6
Early Down	1	THUMPD1	rc_AI232209_at	556	400	324	321	251	229	229	6
Early Down	1	TIAL1	rc_AI101391_at	454	282	258	185	184	190	206	6	YY1 KO down
Early Down	1	TIMM10	rc_AI180367_at	334	215	183	164	139	142	149	6
Early Down	1	TMEM55A	rc_AA858821_at	564	504	408	403	264	316	360	6
Early Down	1	TMEM55A	rc_AA925126_at	189	155	138	122	77	86	102	6
Early Down	1	TMSBL1	rc_AA997865_at	627	371	415	387	230	244	210	6
Early Down	1	TNC	rc_AI010612_at	252	53	31	36	30	28	33	6
Early Down	1	TNRC15_PREDICTED	rc_AI101708_at	73	41	49	50	36	30	32	6
Early Down	1	TOMM70A	rc_AI171980_at	1038	678	534	535	503	411	430	6
Early Down	1	TPM4	rc_AI230284_at	1566	1211	920	590	427	412	503	6
Early Down	1	TPM4	rc_AI230716_at	388	364	170	117	64	56	82	6
Early Down	1	TRIM27_PREDICTED	rc_AA926016_at	1003	818	702	592	474	481	489	6
Early Down	1	TRIM9	rc_AA996931_at	240	194	156	124	99	96	103	6
Early Down	1	TXNDC5_PREDICTED	rc_AI179039_at	514	379	345	277	191	204	247	6
Early Down	1	TXNL2	rc_AI171837_at	680	636	470	386	384	327	410	6
Early Down	1	UCK2	rc_AA859827_at	779	637	426	315	402	496	490	6
Early Down	1	UMPS	rc_AI008396_at	2314	2110	1335	734	585	606	705	6
Early Down	1	UNG	rc_AA848420_at	1239	1096	632	579	494	468	498	6
Early Down	1	USP10	rc_AA859327_at	1107	827	722	575	478	398	398	6
Early Down	1	USP14	rc_AI071310_at	62	52	42	33	30	33	30	6
Early Down	1	USP36_PREDICTED	rc_AI009341_at	646	490	361	373	325	309	328	6
Early Down	1	VAV2_PREDICTED	rc_AA819193_g_at	57	42	53	37	28	37	43	6
Early Down	1	VEZT	rc_AI170930_at	148	131	92	98	74	77	80	6
Early Down	1	VGF	M74223_at	4977	2204	749	474	585	719	966	6
Early Down	1	VIL2	X67788_at	1029	527	380	274	246	291	320	6
Early Down	1	WDR12	rc_AA848530_at	248	179	127	124	115	126	149	6
Early Down	1	WDR3_PREDICTED	rc_AA997374_at	1471	1107	997	842	784	714	718	6
Early Down	1	XPO4_PREDICTED	rc_AI072630_at	55	48	36	25	29	30	30	6
Early Down	1	XPOT_PREDICTED	rc_AI233182_at	1100	700	503	534	438	455	567	6
Early Down	1	YARS	rc_AI235277_at	1888	1490	911	923	1022	950	1133	6
Early Down	1	ZCCHC12	rc_AI101009_at	1216	819	321	104	95	86	87	6
Early Down	1	ZDHHC13	rc_AI112197_at	203	140	133	126	93	98	94	6
Early Down	1	ZFP36L2	rc_AI178069_at	482	295	233	168	138	154	186	6
Early Down	1	ZYX	rc_AA943537_g_at	1172	864	604	538	417	406	532	6
Early Down	1		U68562mRNA__2_s_at	1841	1422	1220	851	560	582	703	6		TRUE
Early Down	1		U75397UTR__1_s_at	2328	1594	857	503	284	260	581	6
Early Down	1		X07944exon__1-12_s_at	3335	2059	1406	758	642	667	827	6
Early Down	1		rc_AA799448_g_at	3212	2048	2259	2470	866	1169	1164	6
Early Down	1		rc_AA800708_at	443	265	240	231	223	229	166	6
Early Down	1		rc_AA818639_at	256	208	181	172	116	120	129	6
Early Down	1		rc_AA849757_at	2575	2329	1860	1631	1401	1267	1379	6
Early Down	1		rc_AA851253_at	230	188	159	135	100	104	120	6
Early Down	1		rc_AA851669_at	476	416	333	262	199	212	214	6
Early Down	1		rc_AA858846_at	26	18	15	13	12	12	12	6
Early Down	1		rc_AA859348_at	45	22	20	21	21	24	24	6
Early Down	1		rc_AA875032_at	745	210	90	88	199	290	307	6
Early Down	1		rc_AA891054_at	1197	913	909	727	529	509	546	6
Early Down	1		rc_AA891634_at	141	86	108	62	43	44	42	6
Early Down	1		rc_AA892414_at	908	636	636	530	340	342	329	6
Early Down	1		rc_AA892642_at	730	511	526	332	323	336	357	6
Early Down	1		rc_AA894088_at	159	126	120	101	75	75	74	6
Early Down	1		rc_AA894210_at	200	85	64	54	40	34	36	6
Early Down	1		rc_AA899236_at	942	898	483	328	304	307	289	6
Early Down	1		rc_AA900732_at	148	118	97	85	78	78	73	6
Early Down	1		rc_AA925049_f_at	2976	2076	2008	1438	1288	1385	2013	6
Early Down	1		rc_AA925868_at	1007	561	643	459	336	296	321	6
Early Down	1		rc_AA944463_at	292	129	97	77	75	81	77	6
Early Down	1		rc_AA957723_at	598	509	406	328	236	248	230	6
Early Down	1		rc_AA962942_at	435	395	272	295	248	185	235	6
Early Down	1		rc_AA964455_at	1397	1199	970	836	717	610	653	6
Early Down	1		rc_AA996565_at	243	101	80	65	65	64	68	6
Early Down	1		rc_AA998732_at	109	59	51	44	39	35	35	6
Early Down	1		rc_AI007639_at	123	61	47	46	42	42	44	6
Early Down	1		rc_AI008002_at	112	55	52	50	60	51	56	6
Early Down	1		rc_AI013071_at	398	292	239	152	94	91	93	6
Early Down	1		rc_AI044760_at	76	44	39	38	40	39	37	6
Early Down	1		rc_AI045669_s_at	225	114	80	59	74	66	59	6
Early Down	1		rc_AI045866_at	336	267	183	105	101	89	89	6
Early Down	1		rc_AI059057_at	317	223	168	148	136	150	139	6
Early Down	1		rc_AI059756_at	312	219	193	146	127	129	118	6
Early Down	1		rc_AI101818_at	241	170	123	92	89	90	83	6
Early Down	1		rc_AI103472_at	236	185	125	121	94	98	100	6
Early Down	1		rc_AI137435_at	815	684	401	329	304	260	225	6
Early Down	1		rc_AI144936_at	46	38	31	20	20	20	20	6
Early Down	1		rc_AI145095_at	785	499	486	432	362	298	319	6
Early Down	1		rc_AI168955_at	141	128	88	66	63	57	58	6
Early Down	1		rc_AI170313_at	269	125	84	52	43	40	39	6
Early Down	1		rc_AI172015_at	61	42	34	26	35	37	37	6
Early Down	1		rc_AI172103_at	302	241	185	139	126	111	114	6
Early Down	1		rc_AI172618_at	182	87	114	103	81	84	107	6
Early Down	1		rc_AI176460_s_at	151	125	96	92	76	77	64	6
Early Down	1		rc_AI176714_at	380	222	209	212	208	187	187	6
Early Down	1		rc_AI177706_at	847	478	200	167	167	175	209	6
Early Down	1		rc_AI177962_at	37	38	23	19	17	17	22	6
Early Down	1		rc_AI178192_at	123	82	74	58	49	39	39	6
Early Down	1		rc_AI227596_at	818	696	368	238	250	185	218	6
Early Down	1		rc_AI228766_at	175	104	119	122	90	83	97	6
Early Down	1		rc_AI229056_at	198	100	50	32	27	29	30	6
Early Down	1		rc_AI229612_at	292	216	202	197	165	143	152	6
Early Down	1		rc_AI230136_at	255	158	155	122	165	150	132	6
Early Down	1		rc_AI230440_at	1324	1098	850	654	622	580	657	6
Early Down	1		rc_AI231081_at	61	44	42	33	26	24	25	6
Early Down	1		rc_AI232081_at	512	328	331	300	237	239	339	6
Early Down	1		rc_AI232288_at	346	310	202	103	87	83	99	6
Early Down	1		rc_AI232793_at	58	49	36	31	24	23	25	6
Early Down	1		rc_AI233709_at	118	95	92	93	77	65	58	6
Early Down	1		rc_AI233771_at	37	31	20	19	18	17	18	6
Early Down	1		rc_AI234040_at	556	444	361	303	313	262	263	6
Early Down	1		rc_AI235058_s_at	496	368	303	233	200	190	206	6
Early Down	1		rc_AI235503_at	401	229	256	180	138	165	153	6
Early Down	1		rc_AI235912_at	487	374	270	305	255	239	273	6
Early Down	1		rc_H33467_at	703	384	378	292	258	254	279	6
Early Down	1		rc_AA800701_at	364	243	255	297	134	155	144	6
Early Down	1		rc_AA800882_g_at	840	756	616	369	424	435	591	6
Early Down	1		rc_AA860057_at	344	281	135	90	87	75	73	6
Early Down	1		rc_AA893454_at	712	432	323	294	270	289	353	6
Early Down	1		rc_AI639162_at	502	373	309	203	166	124	132	6
Early Down	2	40065	rc_AA819530_at	382	508	375	259	142	168	243	11
Early Down	2	ACSL5	AB012933_at	395	389	350	190	117	113	143	11
Early Down	2	ACSL5	AB012933_g_at	1214	1226	1090	617	337	373	447	11
Early Down	2	ADK	rc_AI233602_at	380	404	382	258	175	185	208	11
Early Down	2	ADSS_PREDICTED	rc_AA963094_at	1026	1099	859	555	405	482	582	11
Early Down	2	AEBP2_PREDICTED	rc_AI009219_at	469	365	426	348	263	231	239	11
Early Down	2	AHCY	M15185_s_at	947	1024	980	392	443	474	582	11
Early Down	2	AIP1	rc_AI168989_at	494	726	477	336	338	314	332	11
Early Down	2	AK2	rc_AI009194_at	1321	1427	1092	840	822	660	714	11
Early Down	2	ANP32E	rc_AI008642_at	172	214	163	91	78	70	74	11
Early Down	2	APRIN_PREDICTED	rc_AI229206_at	58	69	55	51	31	27	35	11
Early Down	2	ARD1_PREDICTED	rc_AI231290_at	114	96	84	66	52	48	47	11
Early Down	2	ARGBP2	rc_AA891194_s_at	89	76	79	69	48	44	40	11
Early Down	2	ARHGAP18_PREDICTED	rc_AI232065_at	54	60	46	27	24	25	27	11
Early Down	2	ARL6IP2	rc_AI171587_at	138	156	127	80	57	55	57	11
Early Down	2	ARMCX2	AA801085_at	279	249	256	262	193	127	126	11
Early Down	2	ATAD2_PREDICTED	rc_AA801178_at	267	367	238	128	87	68	114	11
Early Down	2	AYTL2_PREDICTED	rc_AI228324_s_at	1685	1852	1444	1271	1287	1162	897	11
Early Down	2	BAI2_PREDICTED	rc_AA924656_at	537	613	567	441	261	238	252	11
Early Down	2	BAIAP1_PREDICTED	rc_AI045319_at	469	445	365	169	124	110	106	11
Early Down	2	BANF1	AA848386_at	1268	1339	1370	911	662	635	696	11
Early Down	2	BASP1	D14441_at	2906	2658	2264	1468	1019	862	888	11
Early Down	2	BASP1	rc_AA859536_at	5843	6011	5062	3780	2919	2402	2612	11
Early Down	2	BCLAF1	rc_AA800673_at	915	871	820	724	637	495	423	11
Early Down	2	BCR_PREDICTED	rc_AI008988_at	243	240	184	147	115	129	137	11
Early Down	2	BEX1	rc_AA957123_at	1059	892	681	430	224	183	171	11
Early Down	2	BEX4	rc_AA963092_s_at	402	352	328	209	94	70	79	11
Early Down	2	BOK	rc_AI227742_at	300	298	191	162	148	130	128	11
Early Down	2	BOLA1_PREDICTED	rc_AI232807_at	177	196	138	101	81	78	94	11
Early Down	2	BUB3	rc_AI231017_at	466	524	363	299	228	250	296	11
Early Down	2	BZW2	rc_AI230113_at	759	778	504	547	341	336	307	11
Early Down	2	CCND1	D14014_g_at	3578	3740	2014	841	715	637	1387	11
Early Down	2	CCND1	rc_AI029058_s_at	2504	2746	1368	639	509	419	947	11
Early Down	2	CCND1	rc_AI230319_at	54	56	34	25	21	21	26	11
Early Down	2	CCND1	X75207_s_at	1497	1558	864	390	335	294	610	11
Early Down	2	CCNE1	D14015_g_at	528	477	321	160	134	116	143	11
Early Down	2	CCT2	rc_AI233731_at	1935	1687	1525	1177	924	846	931	11
Early Down	2	CCT6A	rc_AI172328_at	2699	2261	1972	1696	1409	1085	1136	11
Early Down	2	CCT7_PREDICTED	rc_AI102750_at	1917	1633	1347	1139	896	688	761	11
Early Down	2	CCT8_PREDICTED	rc_AI059499_at	4068	3605	3702	2844	2123	1955	2196	11
Early Down	2	CD48	rc_AI178339_at	321	297	245	205	184	160	169	11
Early Down	2	CD83_PREDICTED	rc_AI072228_at	84	88	87	55	35	35	30	11
Early Down	2	CDCA4	rc_AI236771_at	346	325	285	181	160	161	160	11
Early Down	2	CDCA7	rc_AA859235_at	827	836	373	189	146	95	109	11
Early Down	2	CDK4	L11007_at	3755	3439	3750	2583	1492	1452	1480	11
Early Down	2	CEP68_PREDICTED	rc_AI008078_at	209	238	182	151	124	109	131	11
Early Down	2	CERK_PREDICTED	rc_AI177443_at	356	366	292	178	92	97	109	11
Early Down	2	CFDP1	rc_AI228299_at	905	810	688	548	455	427	498	11
Early Down	2	CHST10	AF022729_at	223	230	200	136	117	102	109	11
Early Down	2	CKAP4_PREDICTED	rc_AA956476_at	422	453	379	369	229	197	202	11
Early Down	2	CKAP4_PREDICTED	rc_AI045062_at	276	250	227	227	149	139	132	11
Early Down	2	CLIC1	rc_AI012221_at	1185	1375	756	304	261	347	475	11
Early Down	2	CLIC1	rc_AI072439_at	210	252	139	93	101	112	126	11
Early Down	2	CLSPN_PREDICTED	rc_AA851257_at	241	315	230	168	140	150	150	11
Early Down	2	CNIH2	rc_AA866291_at	563	652	531	372	282	280	251	11
Early Down	2	CNN3	rc_AA944422_at	2016	2084	1833	1560	1303	1117	1039	11
Early Down	2	CNTN1	rc_AI228756_at	1737	1851	1817	1263	1231	927	858	11
Early Down	2	COL4A1	rc_AA964892_at	728	600	680	472	314	267	266	11
Early Down	2	COL4A1	rc_AI175875_s_at	487	440	407	185	109	78	79	11
Early Down	2	CORO1A	rc_AA892506_at	445	456	258	163	147	113	108	11
Early Down	2	CPE	L07281_at	5895	4983	4882	3681	2478	2559	2390	11
Early Down	2	CPLX1	rc_AA943896_at	2853	2923	2308	1613	1200	1455	1227	11
Early Down	2	CPSF6_PREDICTED	rc_AI169591_at	165	157	125	90	108	72	73	11
Early Down	2	CRELD2	rc_AI059519_at	314	286	315	283	142	156	171	11
Early Down	2	CRMP1	U52102_at	1127	1364	1107	849	596	520	523	11
Early Down	2	CSPG6	U82626_at	373	317	349	267	175	196	199	11
Early Down	2	CTBP2	rc_AI169011_at	251	203	194	165	96	102	98	11
Early Down	2	CTHRC1	rc_AA958001_at	76	83	81	43	38	36	35	11
Early Down	2	CTPS2	rc_AA893059_at	244	224	223	163	105	115	131	11
Early Down	2	CUGBP1	rc_AA819828_at	153	129	110	64	45	38	41	11
Early Down	2	CUGBP2	rc_AA956703_g_at	142	151	136	91	69	65	62	11
Early Down	2	CUGBP2	rc_AI178706_at	683	728	615	342	280	191	198	11
Early Down	2	CX3CL1	AF030358_g_at	765	486	609	227	115	84	95	11
Early Down	2	DBN1	X59267_at	836	764	571	458	328	301	260	11
Early Down	2	DDEF1_PREDICTED	rc_AI059117_at	167	142	167	127	85	77	81	11
Early Down	2	DDX1	rc_AI172325_at	1221	1127	1029	757	616	521	563	11
Early Down	2	DDX41_PREDICTED	rc_AI232878_at	615	463	562	428	279	298	329	11
Early Down	2	DEK	rc_AI169703_at	485	577	455	210	162	152	175	11
Early Down	2	DHFR	rc_AA900413_at	743	727	732	483	333	341	404	11
Early Down	2	DHFR	rc_AI232898_at	77	73	71	42	33	33	37	11
Early Down	2	DLGH3	rc_AI235460_at	249	220	214	149	90	79	76	11
Early Down	2	DNMT1	AB012214_s_at	1082	1192	876	397	293	292	362	11
Early Down	2	DONSON	rc_AI178243_at	182	205	116	74	75	65	79	11
Early Down	2	DUSP11	rc_AI232489_at	198	182	177	131	97	107	123	11
Early Down	2	DUTP	U64030_at	2411	3117	2371	861	615	377	545	11
Early Down	2	EEF1B2_PREDICTED	rc_AI175551_at	3719	3176	2680	1633	1441	1319	1398	11
Early Down	2	EEF2K	rc_AI059692_s_at	305	335	285	148	100	99	109	11
Early Down	2	EIF4A1	rc_AA900863_at	3410	3062	2537	2138	2018	1566	1797	11
Early Down	2	EIF4B	rc_AI172206_at	699	783	653	519	377	305	374	11
Early Down	2	EIF4EBP2	rc_AA926205_at	1474	1620	1513	1037	855	760	703	11
Early Down	2	ELOF1_PREDICTED	rc_AI230825_at	1071	1193	927	651	562	607	626	11
Early Down	2	ENC1	rc_AI071307_at	69	65	59	44	36	33	24	11
Early Down	2	ENC1	rc_AI179988_at	309	244	245	178	112	73	73	11
Early Down	2	EPB4.1L1	rc_AI231028_at	198	171	136	122	84	79	84	11
Early Down	2	ERH_PREDICTED	rc_AI169171_at	1594	1460	1380	1106	826	734	725	11
Early Down	2	ETS2	rc_AA851620_at	324	321	289	219	118	140	164	11
Early Down	2	ETV1_PREDICTED	rc_AI059914_at	1006	1052	1034	402	339	516	937	11
Early Down	2	ETV5_PREDICTED	rc_AI101323_at	393	489	285	108	103	75	92	11
Early Down	2	EXOSC8_PREDICTED	rc_AA924460_at	830	1041	758	322	274	250	307	11
Early Down	2	EYA3_PREDICTED	rc_AI228940_at	123	136	119	100	65	68	70	11
Early Down	2	F2R	M81642_at	2765	2232	2125	1217	671	585	561	11
Early Down	2	FBXW2_PREDICTED	rc_AI102773_at	386	411	320	217	185	172	180	11
Early Down	2	FEN1	rc_AA819793_at	1182	1339	1053	475	907	1058	774	11
Early Down	2	FGF12	rc_AI009372_at	105	99	99	72	56	46	50	11
Early Down	2	FH1	J04473_at	1435	1594	1384	816	560	442	547	11
Early Down	2	FH1	rc_AI171734_s_at	180	212	149	120	106	82	83	11
Early Down	2	FKBP4	rc_AI231547_at	411	369	326	232	173	202	230	11
Early Down	2	FLRT3_PREDICTED	rc_AA817953_at	154	155	159	99	89	78	84	11
Early Down	2	FUSIP1	rc_AI170632_at	346	259	260	197	153	129	133	11
Early Down	2	GALK1	rc_AA955986_at	1161	1221	830	588	525	481	630	11
Early Down	2	GAP43	L21192_at	2250	1914	1870	1059	625	388	397	11
Early Down	2	GAS6	rc_AA957335_at	1411	1430	1286	582	396	441	575	11
Early Down	2	GAS6	D42148_at	1157	871	895	504	381	422	516	11
Early Down	2	GKAP1	rc_AA963315_at	205	193	227	147	101	105	116	11
Early Down	2	GNA11	rc_AI236105_i_at	76	83	51	65	49	38	49	11
Early Down	2	GNAZ	U77483mRNA_s_at	250	310	224	166	155	134	125	11
Early Down	2	GNB2L1	rc_AI171319_s_at	915	832	775	580	523	456	506	11
Early Down	2	GNG3	rc_AI112577_at	526	667	491	355	338	285	285	11
Early Down	2	GPR56	rc_AA819206_at	536	653	552	263	349	413	455	11
Early Down	2	GPRK6	rc_AA943963_at	2559	2707	2125	1742	1363	1313	1407	11
Early Down	2	GTL3	rc_AI009608_at	437	507	255	142	115	106	151	11
Early Down	2	GUCY1B3	rc_AI233225_at	531	561	527	299	227	339	456	11
Early Down	2	HDAC2	rc_AA892297_at	1432	1271	1295	1097	968	750	640	11
Early Down	2	HDGF	rc_AI170366_at	1464	1574	1193	863	776	781	821	11
Early Down	2	HDGF	rc_AI180266_at	244	264	170	120	84	75	99	11
Early Down	2	HDGFRP3	rc_AA892425_at	892	704	748	548	362	492	540	11
Early Down	2	HERC1_PREDICTED	rc_AA925558_at	513	507	545	409	338	252	276	11
Early Down	2	HIRIP3	rc_AI060150_at	838	1056	833	418	326	354	391	11
Early Down	2	HK1	rc_AI012593_at	1626	1541	1227	1194	820	793	859	11
Early Down	2	HMGN1	rc_AA859230_at	1479	1249	1030	824	563	415	468	11
Early Down	2	HN1	rc_AA942716_at	2857	3022	2298	1623	967	869	1078	11
Early Down	2	HN1	rc_AI230702_at	710	902	658	535	255	176	199	11
Early Down	2	HNRPA1	rc_AI237751_s_at	750	770	587	467	309	222	224	11
Early Down	2	HNRPA2B1_PREDICTED	rc_AI175512_at	2227	2589	2264	2029	1313	995	1063	11
Early Down	2	HNRPA3	rc_AI136231_at	285	292	249	194	160	137	132	11
Early Down	2	HNRPD	rc_AA945952_g_at	682	745	607	483	325	278	282	11
Early Down	2	HNRPD	X16933cds_at	974	911	801	512	366	252	265	11
Early Down	2	HNRPH1	rc_AI103977_at	983	999	993	716	542	333	356	11
Early Down	2	HNRPK	AA684857_s_at	362	347	289	275	213	154	179	11
Early Down	2	HNRPLL_PREDICTED	rc_AI102789_at	315	372	214	170	136	119	131	11
Early Down	2	HNRPLL_PREDICTED	rc_AI235307_at	468	457	354	324	233	213	224	11
Early Down	2	HNRPR	rc_AI178441_at	880	987	696	731	527	394	392	11
Early Down	2	HNRPU	D14048_g_at	1760	1450	1743	668	846	878	883	11
Early Down	2	HNRPU	H32350_s_at	1804	1580	1277	1001	634	671	790	11
Early Down	2	HNT	U16845_at	339	363	315	267	205	184	170	11
Early Down	2	HOMER2	rc_AI058957_s_at	55	55	52	32	28	24	24	11
Early Down	2	HRMT1L2	U60882_at	4086	3472	3003	2681	2047	1816	2078	11
Early Down	2	HSPA9A_PREDICTED	S78556_at	1470	1302	1092	1130	1029	735	755	11
Early Down	2	HSPCB	rc_AI008074_s_at	2939	2309	2241	1691	1134	1204	1305	11
Early Down	2	HSPCB	S45392_at	5948	5044	4735	3861	3193	2505	3082	11
Early Down	2	HSPD1	rc_AA858640_s_at	3712	3287	3500	2316	1597	1813	2274	11
Early Down	2	ILF3	rc_AI230514_at	429	433	384	280	199	182	180	11
Early Down	2	IMPDH2	rc_AA848315_at	1996	2099	1651	1142	973	774	957	11
Early Down	2	ING1	rc_AA819390_at	346	375	274	274	154	164	162	11
Early Down	2	IRGQ_PREDICTED	rc_AI010580_s_at	564	419	580	432	287	339	354	11
Early Down	2	ISOC1	rc_AI227941_at	134	133	90	91	73	62	65	11
Early Down	2	JOSD3	rc_AI112986_at	257	247	141	91	77	70	67	11
Early Down	2	KCND3	rc_AI230211_s_at	134	121	106	76	67	65	66	11
Early Down	2	KDELR2	rc_AA850164_at	1388	1589	1493	1059	646	596	724	11
Early Down	2	KHDRBS1	rc_AA818199_at	792	886	836	643	462	393	421	11
Early Down	2	KIF2	rc_AI176380_at	470	492	385	363	222	211	259	11
Early Down	2	KIT	rc_AA818381_at	187	190	155	125	92	92	89	11
Early Down	2	KLHDC2	rc_AI234629_at	968	887	881	766	480	444	491	11
Early Down	2	KLHDC4_PREDICTED	rc_AI172542_at	1767	1659	1505	1007	712	671	691	11
Early Down	2	KLHL23_PREDICTED	rc_AI171916_at	712	703	657	343	159	130	168	11
Early Down	2	KLHL7	rc_AI101130_at	276	225	299	187	117	128	125	11
Early Down	2	LBR	rc_AI178491_at	1320	1897	1206	606	505	395	462	11
Early Down	2	LMO3	rc_AI236355_at	1225	1131	713	395	296	258	259	11
Early Down	2	LNX1_PREDICTED	rc_AA996539_at	67	85	62	51	43	39	41	11
Early Down	2	LOC287961	rc_AI179539_at	178	243	153	77	70	59	69	11
Early Down	2	LOC296637	rc_AA923951_at	1706	1579	1413	1223	885	843	951	11
Early Down	2	LOC309362	rc_AI230373_at	319	262	253	188	159	155	169	11
Early Down	2	LOC362264	rc_AI071763_at	76	87	72	62	51	45	37	11
Early Down	2	LOC362264	rc_AI237075_at	604	679	505	486	322	225	234	11
Early Down	2	LOC362557	rc_AA998092_at	547	690	552	380	353	279	370	11
Early Down	2	LOC362934	rc_AI233210_at	701	659	670	430	257	235	218	11
Early Down	2	LOC363333	rc_AI012664_at	548	693	495	275	267	252	289	11
Early Down	2	LOC366502	rc_AI236146_at	2095	1861	1645	1430	875	810	758	11
Early Down	2	LOC367976	rc_AI178684_at	420	629	387	137	114	95	114	11
Early Down	2	LOC497813	rc_AI175486_at	270	253	247	164	131	136	151	11
Early Down	2	LOC499392	rc_AA996953_at	952	949	748	434	430	372	377	11
Early Down	2	LOC499782	X53504cds_at	2652	2249	2345	1421	1076	1114	1233	11
Early Down	2	LOC499782	rc_AI103105_i_at	5394	5190	4782	3479	2775	2691	2888	11
Early Down	2	LOC499798	rc_AI639042_at	107	126	116	51	44	37	51	11
Early Down	2	LOC619440	rc_AI169516_at	542	566	431	244	197	204	234	11
Early Down	2	LSM2	rc_AI010245_at	417	506	380	259	232	217	248	11
Early Down	2	LSM8_PREDICTED	rc_AI177016_at	162	202	134	111	87	83	89	11
Early Down	2	LYSMD2_PREDICTED	rc_AI175578_at	184	176	133	113	109	88	94	11
Early Down	2	MAGED1	H31629_at	220	193	205	179	107	105	104	11
Early Down	2	MAP3K1	rc_AI102620_at	1140	904	893	435	315	233	293	11
Early Down	2	MAP3K1	U48596_at	177	170	163	105	97	87	93	11
Early Down	2	MAP3K1	U48596_g_at	611	674	505	239	174	146	176	11
Early Down	2	MAP3K1	rc_AI180373_at	407	441	323	174	117	84	92	11
Early Down	2	MCF2L	rc_AA925747_at	955	1065	912	535	280	243	236	11
Early Down	2	MCM2_PREDICTED	rc_AI229508_at	908	1157	683	396	297	266	314	11
Early Down	2	MCM4	rc_AI145081_at	334	385	256	99	102	101	96	11
Early Down	2	MCM6	rc_AI639082_s_at	4100	4900	3999	1328	905	534	881	11
Early Down	2	MCM6	U17565_at	911	1080	778	283	220	148	200	11
Early Down	2	MCM6	U17565_g_at	2896	3367	2657	759	494	278	436	11
Early Down	2	MCM7	rc_AA858636_at	1708	1967	1345	621	454	409	435	11
Early Down	2	MDH1	rc_AA819334_s_at	378	477	362	347	271	224	223	11
Early Down	2	MFGE8	rc_AI008638_at	1336	1533	1412	884	651	549	679	11
Early Down	2	MGC108778	rc_AI058357_at	377	330	331	236	115	96	78	11
Early Down	2	MGC108778	rc_AI168935_at	513	438	419	298	168	171	139	11
Early Down	2	MGC109340	rc_AI102732_at	1439	1221	1201	722	569	385	334	11
Early Down	2	MGC112830	rc_AI227852_at	354	360	259	219	156	131	138	11
Early Down	2	MGC114381	rc_AI104493_at	187	211	137	89	82	77	81	11
Early Down	2	MGC125201	rc_AI146172_at	1399	1561	913	329	206	132	153	11
Early Down	2	MGC72974	rc_AA819103_at	563	674	204	98	79	50	58	11
Early Down	2	MICAL1_PREDICTED	rc_AA858687_at	107	114	87	50	33	34	37	11
Early Down	2	MMD	rc_AI101255_s_at	184	241	190	111	47	40	39	11
Early Down	2	MRPL12	rc_AI176961_at	674	657	470	377	323	308	346	11
Early Down	2	MRPL21_PREDICTED	rc_AI177027_at	197	193	211	154	98	110	127	11
Early Down	2	MRPS27_PREDICTED	rc_AI104125_at	188	249	168	147	123	115	115	11
Early Down	2	MSH2	rc_AA874919_g_at	371	444	389	149	138	129	161	11
Early Down	2	MSH2	X93591cds_at	322	389	304	163	149	119	136	11
Early Down	2	MSH6_PREDICTED	rc_AA819391_at	264	306	177	175	192	151	168	11
Early Down	2	MTVR2	rc_AI236101_at	646	745	581	566	376	327	389	11
Early Down	2	MYT1_PREDICTED	rc_AI070390_at	1086	1184	952	607	253	219	242	11
Early Down	2	NANS_PREDICTED	rc_AA859401_at	219	295	203	161	128	127	165	11
Early Down	2	NAP1L4	rc_AI230346_at	414	430	294	321	268	201	237	11
Early Down	2	NCL	M55015cds_s_at	4585	4172	3915	1940	2029	1536	1882	11
Early Down	2	NEBL_PREDICTED	rc_AI233899_at	131	99	117	66	56	55	58	11
Early Down	2	NET1	rc_AI180187_at	114	129	94	50	47	43	52	11
Early Down	2	NFIB	AB012231_s_at	310	309	293	190	148	140	148	11	YY1 KO down
Early Down	2	NFIB	rc_AI171842_at	364	401	324	206	136	149	160	11	YY1 KO down
Early Down	2	NFKBIA	rc_AA801189_at	77	119	56	63	61	63	61	11
Early Down	2	NFYB	rc_AA817843_at	546	460	440	318	202	217	230	11
Early Down	2	NMT2	rc_AI011487_at	1349	1458	1313	1094	578	496	535	11
Early Down	2	NOLA2_PREDICTED	rc_AI236338_at	1006	1072	795	486	398	409	424	11
Early Down	2	NPM1	J04943_at	1966	1753	1720	920	755	656	792	11
Early Down	2	NPTX2	S82649_s_at	386	394	345	285	248	220	187	11
Early Down	2	NR2F1	U10995_g_at	1418	1119	1257	774	706	571	592	11
Early Down	2	NS5ATP9	rc_AI237713_at	773	997	750	329	206	111	179	11
Early Down	2	NSG1	rc_AI044508_s_at	527	438	373	150	90	80	76	11
Early Down	2	NSG1	V01543mRNA_at	1093	977	824	479	269	210	195	11
Early Down	2	NUCKS	rc_AI136733_at	237	279	221	145	136	120	115	11
Early Down	2	NUCKS	rc_AI231421_at	1026	1142	847	473	448	368	390	11
Early Down	2	NUP107	L31840_at	755	849	581	469	428	419	373	11
Early Down	2	NUP205_PREDICTED	rc_AA851508_at	1283	1383	1167	1003	758	675	762	11
Early Down	2	NUP62	M62992_g_at	936	954	653	579	531	459	480	11
Early Down	2	NUP93	rc_AI169375_at	315	339	222	135	106	89	98	11
Early Down	2	NXPH1	L27867_at	408	410	317	201	154	108	119	11
Early Down	2	ORC1L	rc_AI059490_at	44	49	30	24	24	24	23	11
Early Down	2	ORC6L	rc_AI070593_at	47	65	36	29	32	31	31	11
Early Down	2	PARP1	U94340_at	775	688	663	509	399	376	379	11
Early Down	2	PCDHA1	rc_AA819900_at	282	295	287	206	145	122	117	11
Early Down	2	PCGF2_PREDICTED	rc_AA964513_at	438	447	405	370	234	215	210	11
Early Down	2	PCNA	M24604_at	6033	6376	6739	3381	2587	3194	4600	11
Early Down	2	PCNA	M24604_g_at	3343	3586	3457	1468	1061	1104	1784	11
Early Down	2	PDE3B	AA848571_at	149	142	117	113	58	49	55	11
Early Down	2	PDGFRA	AA944099_s_at	108	133	104	80	70	62	70	11
Early Down	2	PDGFRA	rc_AI231305_at	665	706	780	326	279	187	210	11
Early Down	2	PDLIM5	rc_AI179391_at	207	185	170	114	131	85	108	11
Early Down	2	PEG3_PREDICTED	rc_AA851029_at	3292	3574	3342	2818	1766	2141	2375	11
Early Down	2	PHGDH	rc_AA899141_s_at	237	256	196	136	140	123	201	11
Early Down	2	PKIA	rc_AI175516_at	55	62	49	41	31	28	30	11
Early Down	2	PLCL2_PREDICTED	rc_AI058656_at	189	176	159	111	97	81	81	11
Early Down	2	PLXNB2	AA801346_at	182	204	148	109	73	71	79	11
Early Down	2	PNAS-4	rc_AI170593_at	752	770	591	592	475	374	388	11
Early Down	2	POLD2	rc_AA944231_g_at	765	919	573	391	345	350	397	11
Early Down	2	POLD2	rc_AI102751_at	130	180	92	71	72	64	73	11
Early Down	2	POLD3	rc_AA859933_at	334	294	243	144	129	126	124	11
Early Down	2	POLD3	rc_AA859933_g_at	249	216	201	98	79	80	83	11
Early Down	2	POLE4_PREDICTED	rc_AI178241_at	560	602	425	322	230	230	273	11
Early Down	2	POLS_PREDICTED	rc_AA891891_at	373	349	298	245	188	181	189	11
Early Down	2	POM210	Y00826_at	503	506	396	250	270	210	212	11
Early Down	2	POU3F1	M72711_at	157	147	141	102	76	76	108	11
Early Down	2	PPP1R1A	J05592_g_at	202	208	203	127	98	105	102	11
Early Down	2	PPP2R5C_PREDICTED	rc_AA943120_at	1611	1734	1411	1197	852	907	823	11
Early Down	2	PPP3CB	rc_AI060229_at	1140	930	963	962	550	402	451	11
Early Down	2	PREI3	rc_AI234949_at	672	557	650	504	304	299	290	11
Early Down	2	PRIM1	U67994_at	262	292	310	77	78	70	100	11
Early Down	2	PRIM1	AJ011608_at	251	294	233	93	83	84	98	11
Early Down	2	PRKAR1B	rc_H33086_at	3035	2551	2274	2290	1721	1240	1337	11
Early Down	2	PRKAR2B	AA801167_i_at	23	23	20	14	11	10	10	11
Early Down	2	PRKCI	rc_AI179206_at	514	470	409	425	297	247	272	11
Early Down	2	PRKCN	rc_AA945751_at	682	737	687	477	305	350	407	11
Early Down	2	PRKRIR_PREDICTED	rc_AA801181_at	581	566	415	392	271	206	231	11
Early Down	2	PRMT5_PREDICTED	rc_AI178944_at	740	677	513	367	296	257	274	11
Early Down	2	PRPF19	rc_AI111653_at	850	883	619	559	468	373	428	11
Early Down	2	PRPS1	X16554_at	807	756	726	362	291	265	312	11
Early Down	2	PRPS2	X16555_at	395	334	399	185	146	152	170	11
Early Down	2	PSIP1	rc_AI071640_at	198	257	173	116	89	83	83	11
Early Down	2	PSMA3L	rc_AI059664_at	381	303	320	257	161	165	172	11
Early Down	2	PSMC3IP	rc_AI146171_at	44	69	42	24	23	22	24	11
Early Down	2	PSME1	D45249_g_at	1650	1610	1712	1050	499	594	803	11
Early Down	2	PSME1	rc_AA848487_s_at	307	338	336	225	116	114	164	11
Early Down	2	PTBP1	rc_AI103403_s_at	1346	1524	1109	957	753	665	700	11
Early Down	2	QSER1_PREDICTED	rc_AA800519_at	481	506	455	324	266	216	231	11
Early Down	2	RAB6B_PREDICTED	rc_AI009969_at	186	195	165	155	101	95	97	11
Early Down	2	RAMP2	rc_AI011176_f_at	239	261	197	136	122	101	101	11
Early Down	2	RAN	rc_AI175528_at	5122	5707	4269	3671	2766	2200	2652	11
Early Down	2	RANGAP1	rc_AA946189_at	1744	2143	1618	1072	1033	1029	1126	11
Early Down	2	RAPH1_PREDICTED	rc_AI170426_at	251	199	221	186	117	120	115	11
Early Down	2	RBM14	rc_AA925061_at	1026	1080	899	766	748	499	580	11
Early Down	2	RBM8_PREDICTED	rc_AI145282_at	1060	1007	763	867	634	500	526	11
Early Down	2	RBM9_PREDICTED	rc_AI007953_at	237	209	181	112	87	63	73	11
Early Down	2	RBM9_PREDICTED	rc_AI638955_at	118	103	102	74	57	55	51	11
Early Down	2	RBMXRT_PREDICTED	rc_AI071173_at	1271	1221	1055	764	540	447	450	11
Early Down	2	RCC2_PREDICTED	rc_AA942995_g_at	680	701	531	340	231	202	244	11
Early Down	2	RCG_46328	rc_AI030153_at	127	122	79	35	28	24	25	11
Early Down	2	REV1L_PREDICTED	rc_AA892056_at	378	285	330	255	184	191	234	11
Early Down	2	RFC2	rc_AA899195_at	1127	1474	1105	715	585	600	698	11
Early Down	2	RFC3	rc_AI103093_at	257	421	229	115	99	86	98	11
Early Down	2	RFC4_PREDICTED	rc_AA819500_at	415	464	390	158	134	149	175	11
Early Down	2	RFC4_PREDICTED	rc_AA819500_g_at	1059	1316	1047	360	344	360	438	11
Early Down	2	RFC5_PREDICTED	rc_AI233728_at	537	679	452	251	260	224	233	11
Early Down	2	RGD1304693_PREDICTED	rc_AI228158_at	158	254	132	84	80	73	80	11
Early Down	2	RGD1305215	rc_AA997466_at	850	1252	656	429	359	295	400	11
Early Down	2	RGD1305386	rc_AA945835_at	1698	1738	1526	1005	556	330	420	11
Early Down	2	RGD1305475_PREDICTED	rc_AI169641_at	563	579	539	380	272	244	285	11
Early Down	2	RGD1306302	rc_AI169020_at	119	101	112	78	78	62	59	11
Early Down	2	RGD1307103_PREDICTED	rc_AA819400_at	1255	1020	1122	882	599	677	747	11
Early Down	2	RGD1307414_PREDICTED	rc_AI175258_at	40	36	30	30	21	16	15	11
Early Down	2	RGD1308093_PREDICTED	rc_AI177272_at	168	178	142	112	95	85	93	11
Early Down	2	RGD1308210	rc_AI176425_at	297	264	246	173	114	107	149	11
Early Down	2	RGD1308584_PREDICTED	rc_AI045154_at	168	186	149	125	89	86	94	11
Early Down	2	RGD1308872_PREDICTED	rc_AA997052_at	627	745	611	444	341	420	446	11
Early Down	2	RGD1309198_PREDICTED	rc_AI178133_at	295	309	226	214	191	154	170	11
Early Down	2	RGD1309219	rc_AA901012_at	288	209	274	169	116	101	131	11
Early Down	2	RGD1309338_PREDICTED	rc_AI227731_at	247	228	182	193	79	69	67	11
Early Down	2	RGD1309437	rc_AA891759_at	185	182	156	88	84	73	105	11
Early Down	2	RGD1310052_PREDICTED	rc_AI229660_at	348	307	295	271	171	168	172	11
Early Down	2	RGD1310828_PREDICTED	rc_AI639172_s_at	90	100	83	49	43	42	45	11
Early Down	2	RGD1311307	rc_AI177383_at	148	209	137	106	78	69	84	11
Early Down	2	RGD1311361	rc_AI176284_at	157	213	136	89	103	106	114	11
Early Down	2	RGD1311487	rc_AA925556_at	92	95	91	53	44	43	49	11
Early Down	2	RGD1311822_PREDICTED	rc_AA943385_at	134	122	91	72	54	57	55	11
Early Down	2	RGD1559978_PREDICTED	rc_AI009371_at	315	283	260	168	116	113	130	11
Early Down	2	RGD1560394_PREDICTED	rc_AI145322_at	929	877	837	459	328	317	317	11
Early Down	2	RGD1560708_PREDICTED	rc_AA818475_at	802	884	676	594	467	410	511	11
Early Down	2	RGD1560744_PREDICTED	rc_AA859125_at	272	258	219	183	94	92	88	11
Early Down	2	RGD1561000_PREDICTED	rc_AI010411_s_at	3997	3625	3029	2418	2252	1834	2060	11
Early Down	2	RGD1561000_PREDICTED	rc_AI172405_at	2086	1922	1334	1265	851	778	792	11
Early Down	2	RGD1561077_PREDICTED	rc_AI229919_s_at	3502	3016	2753	2004	1591	1369	1480	11
Early Down	2	RGD1561204_PREDICTED	rc_AI231355_at	62	71	46	47	39	35	37	11
Early Down	2	RGD1561679_PREDICTED	rc_AI177042_i_at	733	646	590	367	316	262	316	11
Early Down	2	RGD1561749_PREDICTED	rc_AI172555_at	39	52	36	17	16	14	16	11
Early Down	2	RGD1562394_PREDICTED	AA686461_at	172	155	131	119	79	76	77	11
Early Down	2	RGD1562482_PREDICTED	rc_AA900746_at	461	403	256	81	44	39	39	11
Early Down	2	RGD1562949_PREDICTED	rc_AI234293_at	181	283	158	110	87	103	121	11
Early Down	2	RGD1562975_PREDICTED	rc_AI229502_at	774	764	602	598	439	384	438	11
Early Down	2	RGD1562991_PREDICTED	rc_AA858852_at	180	187	183	110	84	87	102	11
Early Down	2	RGD1563308_PREDICTED	rc_AI101218_s_at	229	221	167	113	64	58	53	11
Early Down	2	RGD1563684_PREDICTED	rc_AI013558_at	1443	1367	1482	934	728	687	744	11
Early Down	2	RGD1563803_PREDICTED	rc_AA996782_at	1158	1519	1090	661	604	501	548	11
Early Down	2	RGD1563873_PREDICTED	rc_AI227861_at	83	101	85	69	51	45	45	11
Early Down	2	RGD1564105_PREDICTED	rc_AI008390_at	589	659	470	371	219	189	196	11
Early Down	2	RGD1564603_PREDICTED	AA801137_at	182	190	170	116	85	81	89	11
Early Down	2	RGD1564664_PREDICTED	rc_AA945679_s_at	2229	1757	1276	836	410	305	281	11
Early Down	2	RGD1564859_PREDICTED	rc_AI171656_at	158	148	165	77	49	39	44	11
Early Down	2	RGD1565253_PREDICTED	rc_AI012231_at	288	287	241	115	95	78	86	11
Early Down	2	RGD1565461_PREDICTED	H34405_at	175	153	147	105	81	65	64	11
Early Down	2	RGD1565681_PREDICTED	rc_AA943131_at	423	457	440	304	164	143	149	11
Early Down	2	RGD1565814_PREDICTED	rc_AA999183_at	181	224	172	111	114	137	162	11
Early Down	2	RGD1566235_PREDICTED	rc_AI177911_at	4221	3392	3250	2282	1588	1542	1909	11
Early Down	2	RGD620382	U82591_at	447	436	323	193	210	211	202	11
Early Down	2	RGS10	rc_AI105257_at	104	111	68	50	44	42	43	11
Early Down	2	RHOQ	rc_AA849961_at	437	553	432	353	261	348	347	11
Early Down	2	RHOT2	rc_AA998884_at	214	240	157	90	81	84	89	11
Early Down	2	RIL	rc_AI235337_s_at	213	246	189	131	109	128	147	11
Early Down	2	RIS2_PREDICTED	rc_AI112987_at	345	469	215	93	81	67	79	11
Early Down	2	RNPS1	rc_AI008971_at	4124	3745	3249	2786	2414	2051	2429	11
Early Down	2	RPA2	X98490cds_at	122	153	120	49	52	52	55	11
Early Down	2	RPL11	X62146cds_at	2563	2125	2097	1521	1263	1016	1126	11
Early Down	2	RPL12_PREDICTED	X53504cds_g_at	3957	3104	3281	2053	1547	1631	1791	11
Early Down	2	RPL17	X58389cds_s_at	4646	3738	4066	2494	1971	2053	2376	11
Early Down	2	RPL17	X60212_i_at	1137	976	963	645	529	505	564	11
Early Down	2	RPL18	M20156_at	6165	5571	4608	3855	3138	2878	3108	11
Early Down	2	RPL21	rc_AI070653_at	770	765	833	611	395	416	406	11
Early Down	2	RPL21	X15216cds_s_at	1605	1377	1402	1063	798	966	1263	11
Early Down	2	RPL22L1_PREDICTED	rc_AI179092_at	430	464	377	329	208	189	202	11
Early Down	2	RPL23	rc_AI228624_at	371	418	348	249	187	158	178	11
Early Down	2	RPL23	X58200mRNA_at	3164	2744	3026	2031	1644	1505	1635	11
Early Down	2	RPL24	rc_AA817997_at	5384	5390	4973	4116	2935	2694	3146	11
Early Down	2	RPL28	rc_AI169394_s_at	4629	4660	3671	3184	2344	2144	2618	11
Early Down	2	RPL3	X62166cds_s_at	8602	7582	8313	6367	4560	3860	4359	11
Early Down	2	RPL35	M34331_at	3114	2589	2472	1775	1520	1471	1520	11
Early Down	2	RPS16	rc_AI009810_at	6365	6086	5837	4150	3681	2906	3607	11
Early Down	2	RPS4X	rc_AA799501_at	4446	3811	4654	2993	2436	2337	1909	11
Early Down	2	RPS5	X58465mRNA_at	1748	1358	1347	785	698	634	685	11
Early Down	2	RS21C6	rc_AI101475_at	436	640	388	209	219	222	253	11
Early Down	2	RTN2	rc_AI172183_at	103	104	95	69	51	49	46	11
Early Down	2	S100A10	J03627_at	1826	1796	1161	248	266	389	660	11
Early Down	2	SART3_PREDICTED	rc_AI639476_s_at	2690	2737	2100	1962	1689	1233	1306	11
Early Down	2	SDC3	rc_AA964067_at	2509	2641	2188	1772	1379	1504	1298	11
Early Down	2	SEMA4A	rc_AI070233_at	262	343	238	186	140	119	110	11
Early Down	2	SEPT6_PREDICTED	rc_AI229902_at	825	851	667	570	487	253	299	11
Early Down	2	SERBP1	U21718mRNA_at	796	651	649	465	375	379	401	11
Early Down	2	SERBP1	rc_AA957264_at	700	710	571	354	294	301	350	11
Early Down	2	SERBP1	rc_AI172314_at	194	154	150	118	86	76	77	11
Early Down	2	SF1	rc_AA943553_at	1655	1778	1358	1378	1029	825	980	11
Early Down	2	SF1	rc_AA943553_g_at	2633	2755	2115	2073	1280	1213	1539	11
Early Down	2	SF3A3	rc_AA818612_at	305	311	265	214	176	151	167	11
Early Down	2	SFPQ	AF036335_at	852	789	873	510	497	322	425	11
Early Down	2	SFPQ	rc_AA956890_g_at	141	165	141	102	65	57	66	11
Early Down	2	SFRS10	rc_AI231164_s_at	741	686	540	443	383	271	279	11
Early Down	2	SFRS10	rc_AA851749_s_at	1147	1124	1141	784	673	485	634	11
Early Down	2	SFRS2	rc_AA851202_at	254	257	224	180	128	119	122	11	YY1 KO down
Early Down	2	SFRS2	rc_AA875537_at	3112	2865	2622	1936	1235	1081	1149	11	YY1 KO down
Early Down	2	SFRS2	rc_AI229656_at	58	57	45	40	26	26	27	11	YY1 KO down
Early Down	2	SFRS7	rc_AI171267_at	242	238	174	138	90	91	107	11
Early Down	2	SFRS7	rc_AI230724_at	672	545	450	296	230	199	204	11
Early Down	2	SFXN1	rc_AA819349_s_at	1093	1118	916	583	416	430	627	11
Early Down	2	SFXN1	S70011_at	171	170	168	84	67	72	87	11
Early Down	2	SFXN1	S70011_g_at	1324	1339	1309	753	523	629	829	11
Early Down	2	SH3PXD2A_PREDICTED	rc_AA859341_at	377	472	331	125	135	191	283	11
Early Down	2	SHMT1	rc_AI011901_at	230	233	148	108	116	86	102	11
Early Down	2	SHMT1	rc_AI011901_g_at	835	882	503	399	395	324	408	11
Early Down	2	SLC29A4_PREDICTED	C06893_at	268	259	213	129	107	107	100	11
Early Down	2	SMAD2	AB017912_at	560	442	384	339	225	170	178	11
Early Down	2	SMAD2	AB017912_g_at	1472	1323	1076	990	651	520	530	11
Early Down	2	SMAD2	rc_AI105449_at	75	77	50	61	35	25	23	11
Early Down	2	SNRPD3	rc_AA799526_at	1300	984	1046	825	628	574	634	11
Early Down	2	SNX10	rc_AI030877_s_at	650	585	580	424	240	188	207	11
Early Down	2	SNX10	rc_AI043753_at	431	424	368	267	205	167	169	11
Early Down	2	SOX11	rc_AA963855_at	421	380	279	123	93	86	78	11
Early Down	2	SOX11	rc_AI058975_at	1059	856	590	205	139	88	98	11
Early Down	2	SPFH1_PREDICTED	rc_AI105196_at	330	390	283	237	187	188	217	11
Early Down	2	SPOCK2_PREDICTED	rc_AI639294_at	691	499	457	229	133	116	105	11
Early Down	2	SPON1	M88469_at	424	409	424	182	121	91	103	11
Early Down	2	SPON1	rc_AI030552_at	229	257	229	94	75	61	59	11
Early Down	2	SPRED2	rc_AA943506_at	1447	1288	912	475	399	405	478	11
Early Down	2	SPRY1_PREDICTED	rc_AA800572_at	1593	1571	1392	854	1037	877	570	11
Early Down	2	SRC	rc_AA943307_g_at	517	656	482	359	308	302	327	11
Early Down	2	SSRP1	L08814_at	654	585	575	358	324	330	358	11
Early Down	2	SSX2IP	rc_AI144877_at	309	319	217	193	106	88	91	11
Early Down	2	ST13	rc_AI171166_at	221	163	194	155	107	117	129	11
Early Down	2	STAU2	rc_AI070598_at	157	176	131	116	72	75	85	11
Early Down	2	STIP1	Y15068_at	307	257	250	194	142	143	142	11
Early Down	2	STMN3	rc_AA899649_at	3752	3685	3185	1720	731	648	642	11
Early Down	2	STRBP	rc_AA858834_at	117	133	80	62	56	54	57	11
Early Down	2	STUB1	rc_AA849721_at	1402	1729	1226	1048	838	842	958	11
Early Down	2	SUV39H1_PREDICTED	rc_AI011808_g_at	1194	1668	1189	668	588	533	610	11
Early Down	2	SUV39H1_PREDICTED	rc_AI177850_at	71	105	64	50	46	38	43	11
Early Down	2	SYNCRIP	rc_AA851909_at	1288	1144	963	729	409	387	446	11
Early Down	2	SYNJ2BP	rc_AA859241_at	164	176	165	111	75	66	77	11
Early Down	2	TAF5_PREDICTED	rc_AI177663_at	59	81	54	34	31	27	28	11
Early Down	2	TBCA	rc_AA817945_at	939	941	862	702	399	358	395	11
Early Down	2	TCF19	rc_AI103327_at	78	132	72	37	30	24	34	11
Early Down	2	TERF1	rc_AI045394_at	159	184	141	99	85	80	81	11
Early Down	2	TFAM	rc_AI237711_at	575	497	420	415	258	267	303	11
Early Down	2	THEX1	rc_AI009687_at	403	474	388	272	229	262	296	11
Early Down	2	TIMELESS	AB019576_at	208	217	191	77	66	64	82	11
Early Down	2	TIMP1	rc_AI060071_at	2321	2337	2186	1635	1445	1110	1058	11
Early Down	2	TMED1	rc_AA997427_at	717	827	640	478	326	356	378	11
Early Down	2	TMPO	rc_AI232486_at	1065	1160	961	460	349	337	380	11
Early Down	2	TMSB10	M58404_at	2473	2526	2440	1819	1117	943	980	11
Early Down	2	TOMM7_PREDICTED	rc_AI137062_at	3309	2365	2681	2032	1448	1527	1478	11
Early Down	2	TOX_PREDICTED	rc_AI228682_at	589	475	499	572	272	269	225	11
Early Down	2	TPM1	M15474cds_s_at	591	691	461	270	254	395	471	11
Early Down	2	TPM1	M60666_s_at	298	380	301	235	226	164	155	11
Early Down	2	TRA1_PREDICTED	rc_AI230121_at	509	560	447	553	375	242	315	11
Early Down	2	TRIM28	rc_AI178993_at	2265	2437	1861	1717	1245	1037	1191	11
Early Down	2	TRIM37_PREDICTED	rc_AI228702_at	531	508	434	228	188	156	164	11
Early Down	2	TUBB5	rc_AA943532_s_at	8027	11164	7445	4520	3262	2452	3825	11
Early Down	2	TUBB5	rc_AA860030_s_at	10575	13069	9444	6156	4406	2995	4144	11
Early Down	2	TUBG1	AB015946_s_at	307	384	326	184	158	188	236	11
Early Down	2	TXNDC13	rc_AI171967_at	503	431	445	321	276	220	212	11
Early Down	2	TXNRD1	U63923_at	296	243	220	161	125	123	132	11
Early Down	2	TYMS	rc_AI104340_at	235	312	213	83	71	60	64	11
Early Down	2	UCHL1	rc_AA859882_s_at	1764	1548	1681	903	385	280	290	11
Early Down	2	UCHL1	rc_AA924736_f_at	830	830	705	510	360	337	327	11
Early Down	2	UCHL1	rc_AI235043_f_at	5195	5327	4674	3857	1628	1052	1102	11
Early Down	2	UCHL1	D10699_g_at	437	443	470	194	101	81	87	11
Early Down	2	UCHL1	D10699_at	1375	1344	1432	678	308	202	224	11
Early Down	2	USP1	rc_AI010241_at	265	315	240	152	119	110	129	11
Early Down	2	USP1	rc_AI071606_at	28	47	24	18	20	19	20	11
Early Down	2	VARS2	rc_AI070511_at	791	885	460	393	310	328	385	11
Early Down	2	VEZF1_PREDICTED	rc_AA819367_at	870	888	630	575	370	264	284	11
Early Down	2	VEZF1_PREDICTED	rc_AA963794_at	235	241	203	172	133	107	112	11
Early Down	2	VIL1_PREDICTED	rc_AA893569_at	574	524	458	329	271	303	321	11
Early Down	2	VRK1	rc_AA924442_at	332	487	329	160	135	132	153	11
Early Down	2	WDHD1_PREDICTED	rc_AI012084_at	366	445	337	202	205	191	215	11
Early Down	2	WDR77	rc_AI011982_at	1483	1249	1147	954	769	702	777	11
Early Down	2	WEE1	D31838_at	134	133	113	69	67	61	69	11
Early Down	2	XAB1_PREDICTED	rc_AI045553_at	551	527	397	268	235	199	235	11
Early Down	2	XPO1	rc_AI175794_at	1076	1366	964	916	782	641	670	11
Early Down	2	YWHAH	D17445_at	1270	1342	1140	791	690	611	679	11
Early Down	2	ZHX3	rc_AA899455_at	1436	1374	1173	868	680	734	907	11
Early Down	2	ZRANB1_PREDICTED	rc_AI011604_at	71	57	63	47	30	28	27	11
Early Down	2		X66022mRNA__1_s_at	118	118	87	61	53	42	39	11
Early Down	2		AA685760_at	1054	1159	985	725	515	459	466	11
Early Down	2		H32109_at	125	109	113	112	61	79	96	11
Early Down	2		rc_AA799594_at	559	507	539	310	251	269	283	11
Early Down	2		rc_AA799771_at	233	188	173	154	111	92	88	11
Early Down	2		rc_AA800719_at	1721	1480	1618	1295	827	777	738	11
Early Down	2		rc_AA818202_at	602	648	524	377	321	269	295	11
Early Down	2		rc_AA818511_at	206	236	138	93	76	75	92	11
Early Down	2		rc_AA818812_at	660	845	640	538	412	429	439	11
Early Down	2		rc_AA818861_at	261	316	270	132	93	62	65	11
Early Down	2		rc_AA819111_at	832	926	868	627	394	389	428	11
Early Down	2		rc_AA819192_at	467	403	313	146	124	94	99	11
Early Down	2		rc_AA849714_at	1186	1012	1066	697	485	411	496	11
Early Down	2		rc_AA858791_at	624	594	584	365	235	266	267	11
Early Down	2		rc_AA893885_s_at	1571	1371	1080	1090	593	593	540	11
Early Down	2		rc_AA901183_at	2005	2121	1318	1283	591	594	548	11
Early Down	2		rc_AA925150_g_at	2277	2653	2329	1734	1055	894	1071	11
Early Down	2		rc_AA925807_at	134	117	108	56	57	54	54	11
Early Down	2		rc_AA926036_at	272	291	285	172	141	170	151	11
Early Down	2		rc_AA943363_at	4245	3636	3072	1732	894	696	615	11
Early Down	2		rc_AA943409_at	2728	2048	2479	2095	1019	751	844	11
Early Down	2		rc_AA944556_at	306	333	299	173	117	142	146	11
Early Down	2		rc_AA945604_at	2467	2809	2624	1593	837	680	697	11
Early Down	2		rc_AA946269_at	232	212	177	150	108	123	136	11
Early Down	2		rc_AA946386_at	565	576	418	310	286	289	289	11
Early Down	2		rc_AA946386_g_at	226	222	151	81	65	76	77	11
Early Down	2		rc_AA955691_at	357	309	303	265	160	142	147	11
Early Down	2		rc_AA955741_at	1996	1573	1570	1306	872	977	1074	11
Early Down	2		rc_AA956286_at	177	154	128	87	45	52	54	11
Early Down	2		rc_AA963228_at	693	539	506	198	112	88	75	11
Early Down	2		rc_AA964465_at	253	266	280	184	122	93	86	11
Early Down	2		rc_AA964562_at	4027	3917	3854	2887	2081	865	1012	11
Early Down	2		rc_AA996488_at	68	72	55	44	43	36	35	11
Early Down	2		rc_AA998383_at	396	422	315	130	89	67	73	11
Early Down	2		rc_AA998666_at	2888	3027	2814	2502	1456	1423	1231	11
Early Down	2		rc_AI007721_at	751	718	578	466	261	265	290	11
Early Down	2		rc_AI008474_at	147	172	106	61	55	50	55	11
Early Down	2		rc_AI010234_at	222	205	224	174	105	100	111	11
Early Down	2		rc_AI012355_at	375	382	335	223	161	164	180	11
Early Down	2		rc_AI029492_at	774	669	630	567	377	270	265	11
Early Down	2		rc_AI044285_at	379	374	345	305	176	217	253	11
Early Down	2		rc_AI044850_at	176	187	168	104	76	70	62	11
Early Down	2		rc_AI071227_at	214	413	196	58	61	47	66	11
Early Down	2		rc_AI072803_at	128	133	90	57	61	68	68	11
Early Down	2		rc_AI072965_at	1059	1453	964	737	622	598	626	11
Early Down	2		rc_AI073035_at	334	340	231	219	138	119	116	11
Early Down	2		rc_AI073117_at	318	364	294	247	168	136	131	11
Early Down	2		rc_AI073170_at	47	42	41	26	25	25	21	11
Early Down	2		rc_AI073219_s_at	526	486	298	205	133	100	128	11
Early Down	2		rc_AI101494_at	949	859	545	273	240	183	230	11
Early Down	2		rc_AI102017_at	796	860	579	410	267	251	267	11
Early Down	2		rc_AI102787_at	437	433	314	239	204	202	189	11
Early Down	2		rc_AI102833_at	70	105	54	41	36	32	31	11
Early Down	2		rc_AI111413_at	164	212	133	83	98	85	74	11
Early Down	2		rc_AI112993_at	99	123	90	59	72	69	64	11
Early Down	2		rc_AI144824_at	211	222	183	142	104	68	68	11
Early Down	2		rc_AI145202_at	136	97	104	85	48	42	44	11
Early Down	2		rc_AI145866_at	191	211	176	136	95	83	87	11
Early Down	2		rc_AI169241_at	412	403	238	185	82	62	64	11
Early Down	2		rc_AI170816_at	538	407	415	289	229	185	191	11
Early Down	2		rc_AI170869_at	247	247	209	218	77	101	106	11
Early Down	2		rc_AI175348_at	736	791	615	406	203	146	152	11
Early Down	2		rc_AI179601_at	830	708	789	512	327	428	517	11
Early Down	2		rc_AI179918_at	932	971	762	450	425	452	478	11
Early Down	2		rc_AI227641_at	904	803	622	687	402	335	327	11
Early Down	2		rc_AI227919_at	840	871	813	593	298	294	343	11
Early Down	2		rc_AI229051_at	135	126	101	72	64	60	62	11
Early Down	2		rc_AI230470_at	253	202	148	94	33	31	31	11
Early Down	2		rc_AI230558_at	85	74	64	49	42	39	40	11
Early Down	2		rc_AI231797_at	254	273	236	192	131	125	156	11
Early Down	2		rc_AI232806_at	72	73	72	60	37	34	38	11
Early Down	2		rc_AI232993_at	71	64	54	41	31	31	33	11
Early Down	2		rc_AI235137_at	25	22	21	16	12	12	13	11
Early Down	2		rc_AI235156_at	176	188	191	131	95	88	92	11
Early Down	2		rc_AI235446_at	934	869	831	512	293	342	392	11
Early Down	2		rc_AI235898_at	424	562	418	318	261	242	286	11
Early Down	2		rc_AI236783_at	526	443	433	342	237	260	245	11
Early Down	2		rc_AI236798_at	347	295	262	269	168	153	152	11
Early Down	2		rc_AI237681_at	106	98	96	70	53	58	56	11
Early Down	2		rc_AI639034_at	128	112	112	87	65	62	61	11
Early Down	2		rc_H31456_at	272	230	216	181	134	129	129	11
Early Down	2		S83320_at	213	196	168	73	52	44	43	11
Early Down	2		S83320_g_at	983	921	786	457	440	412	409	11
Early Down	2		rc_AA800878_at	627	813	494	284	338	300	277	11
Early Down	2		rc_AA859768_at	308	430	205	87	92	75	78	11
Early Down	2		rc_AA859898_at	987	1876	938	467	359	279	279	11
Early Down	3	39879	rc_AA801187_s_at	983	1299	1158	1060	651	612	770	5
Early Down	3	ACN9	rc_AA924342_at	69	91	87	57	45	55	62	5
Early Down	3	ACTL6A	rc_AI102978_at	451	530	452	459	325	262	265	5
Early Down	3	AGRN	M64780_at	566	598	707	506	245	237	230	5
Early Down	3	AIP1	rc_AA957143_at	394	524	467	261	263	261	307	5
Early Down	3	ALS2	rc_AA848990_at	210	339	252	185	152	165	177	5
Early Down	3	ANP32E	rc_AA850735_at	702	981	851	619	346	364	392	5
Early Down	3	APRIN_PREDICTED	rc_AI071670_at	72	79	89	61	44	49	46	5
Early Down	3	ASF1B_PREDICTED	rc_AA860055_at	323	626	434	194	164	132	174	5
Early Down	3	AURKB	D89731_at	130	203	175	96	96	85	99	5
Early Down	3	BARD1	rc_AI072122_at	110	296	161	75	82	73	67	5
Early Down	3	BCAS2_PREDICTED	rc_AA851386_at	201	234	215	169	111	112	131	5
Early Down	3	BUB1B	rc_H31604_at	109	291	222	96	81	62	67	5
Early Down	3	C1QTNF4_PREDICTED	rc_AI171006_at	29	41	33	22	20	20	20	5
Early Down	3	CALCRL	rc_AA945708_at	964	1323	1303	618	369	261	365	5
Early Down	3	CBR3_PREDICTED	rc_AA956900_at	645	1329	906	421	348	281	306	5
Early Down	3	CBX3	rc_AA851329_at	3495	4116	3667	3147	2033	1895	1989	5
Early Down	3	CBX5_PREDICTED	rc_AA893788_at	375	547	533	355	253	239	249	5
Early Down	3	CCNA2	rc_AA998516_at	171	467	298	120	83	83	88	5
Early Down	3	CDC20	rc_AI231579_s_at	55	153	98	48	38	35	39	5
Early Down	3	CDC20	AF052695_at	274	892	679	207	171	115	151	5
Early Down	3	CDC25B	rc_AI071137_s_at	96	252	187	98	76	66	67	5
Early Down	3	CDC2A	X60767mRNA_s_at	613	1125	883	311	239	133	198	5
Early Down	3	CDCA3	rc_AA956688_at	675	2027	1784	576	373	230	355	5
Early Down	3	CDCA8	rc_AI230215_at	411	1317	775	286	192	131	177	5
Early Down	3	CDK5RAP2	rc_AI171307_at	658	1004	718	330	322	346	521	5
Early Down	3	CKMT1	X59737mRNA_g_at	353	500	473	301	267	249	255	5
Early Down	3	CNTN1	D38492_at	843	1208	1189	571	803	723	627	5
Early Down	3	CNTROB_PREDICTED	rc_AA899161_at	123	173	129	92	82	93	95	5
Early Down	3	COMMD10	rc_AA848309_at	184	297	229	190	117	117	134	5
Early Down	3	CPSF6_PREDICTED	AA850319_at	282	297	343	245	159	168	143	5
Early Down	3	CSE1L_PREDICTED	rc_AI171615_at	635	868	725	643	345	314	368	5
Early Down	3	CSE1L_PREDICTED	rc_AI234223_s_at	775	890	851	662	359	380	399	5
Early Down	3	CSEN	rc_AI227592_at	569	1105	906	463	361	259	322	5
Early Down	3	CSPG5	U33553_at	1669	3007	2355	1221	954	522	732	5
Early Down	3	DDAH1	D86041_at	1161	1249	1394	696	447	395	398	5
Early Down	3	DDAH2	rc_AI236777_at	689	1003	964	666	336	379	454	5
Early Down	3	DDX25	rc_AI228198_at	23	38	30	23	19	17	17	5
Early Down	3	DEPDC1B_PREDICTED	rc_AA899893_at	259	737	475	229	181	186	207	5
Early Down	3	DLGAP1	rc_AI146166_at	114	135	160	104	50	51	37	5
Early Down	3	DLL3	AF084576_g_at	439	404	578	283	159	126	125	5
Early Down	3	DUFD1_PREDICTED	rc_AI136833_at	142	318	260	117	102	66	79	5
Early Down	3	DUTP	rc_H31695_at	159	228	186	124	109	96	101	5
Early Down	3	E2F8	rc_AI231053_at	65	102	68	55	50	49	51	5
Early Down	3	ELAVL1_PREDICTED	rc_AA944605_at	874	1163	1120	921	325	266	260	5
Early Down	3	ENSA	rc_AI169421_at	168	292	163	138	110	103	92	5
Early Down	3	ENTPD1	rc_AI009808_at	59	101	92	43	50	40	39	5
Early Down	3	EPHB2_PREDICTED	rc_AA955955_at	248	331	329	239	163	154	142	5
Early Down	3	EPHX1	M26125_at	224	255	298	156	147	153	202	5
Early Down	3	EPN2	rc_AI228233_at	645	934	722	706	525	453	542	5
Early Down	3	EPPB9_PREDICTED	rc_AI104089_at	51	80	60	40	43	45	46	5
Early Down	3	ESPL1_PREDICTED	rc_AI231537_at	109	234	170	87	62	57	64	5
Early Down	3	EXOSC9	rc_AI008629_at	157	422	353	117	92	62	74	5
Early Down	3	FABP7	U02096_at	2021	2017	2380	1653	1038	886	957	5
Early Down	3	FANCD2	rc_AI031007_at	226	425	359	149	146	127	155	5
Early Down	3	FHL1	rc_AI012308_at	331	405	452	313	117	109	120	5
Early Down	3	FOXM1	U83112_at	386	632	476	328	352	286	294	5
Early Down	3	GMNN_PREDICTED	rc_AA925012_at	870	1703	1181	350	259	214	301	5
Early Down	3	GPX7_PREDICTED	rc_AA893022_at	248	307	311	204	151	155	140	5
Early Down	3	H2AFZ	M37584_at	2502	2811	2901	1710	1350	1364	1534	5
Early Down	3	HMGB2	D84418_s_at	1150	1717	2056	860	622	444	583	5
Early Down	3	HMGB2	rc_AA996401_s_at	899	1997	1486	569	442	295	339	5
Early Down	3	HMGB2	rc_AI008836_s_at	1682	3709	3195	1377	995	544	736	5
Early Down	3	HMGN2	rc_AA900357_at	268	335	327	225	162	153	158	5
Early Down	3	HMGN2	rc_AI058430_at	1076	1636	1468	805	630	420	452	5
Early Down	3	HMGN2	rc_AI179987_at	3651	3981	4125	2874	2170	1500	1721	5
Early Down	3	HMMR	U87983_at	92	182	167	78	71	65	71	5
Early Down	3	HNRPA1	M12156_at	3022	3183	3670	2440	1709	1541	1675	5
Early Down	3	HNRPA3	rc_AA943687_at	1780	1914	2066	1555	830	705	798	5
Early Down	3	HNRPD	rc_AA957413_at	1097	1454	1233	808	458	330	356	5
Early Down	3	HNRPK	D17711cds_s_at	1363	1318	1608	1128	884	720	869	5
Early Down	3	HNRPL	rc_AA925541_at	1357	1864	1614	1140	987	912	949	5
Early Down	3	HNRPL	rc_AA925541_g_at	2774	3614	3254	1782	1960	1762	1881	5
Early Down	3	INCENP_PREDICTED	rc_AA943603_at	333	483	367	261	228	241	238	5
Early Down	3	IQGAP3_PREDICTED	rc_AI010211_at	76	181	135	67	68	59	66	5
Early Down	3	IRF1	M34253_g_at	575	728	684	454	426	312	346	5
Early Down	3	ITGA8	rc_AI059150_at	141	243	243	127	96	77	80	5
Early Down	3	ITGB8_PREDICTED	rc_AI233269_at	76	93	83	46	52	55	55	5
Early Down	3	KCND2	M59980_s_at	204	254	247	132	110	104	96	5
Early Down	3	KCNT1	rc_AI072291_at	268	340	401	182	152	133	105	5
Early Down	3	KIF20A_PREDICTED	rc_AA818016_at	655	2026	1430	441	301	201	293	5
Early Down	3	KIF22	rc_AA851392_at	152	519	386	106	73	73	87	5
Early Down	3	KIF22	rc_AA851392_g_at	1155	3062	2385	859	724	725	766	5
Early Down	3	KIF2C	rc_AI060200_at	229	565	401	194	165	136	140	5
Early Down	3	KIF4	rc_AA859926_at	220	475	372	196	175	145	158	5
Early Down	3	KIFC1	AF035951_at	378	612	495	263	244	202	219	5
Early Down	3	KPNA2	rc_AI231497_at	621	1168	996	382	270	205	240	5
Early Down	3	LASP1	rc_AA901365_g_at	1988	2731	2522	1665	934	1002	1169	5
Early Down	3	LASP1	rc_AI013437_at	279	388	314	248	192	192	195	5
Early Down	3	LHX2	L06804_at	411	425	479	269	201	165	177	5
Early Down	3	LIMD2	rc_AI008930_g_at	205	322	264	188	125	83	89	5
Early Down	3	LMNB1	rc_AI103106_at	833	1710	1088	466	304	160	214	5
Early Down	3	LMNB1	U72353_at	46	56	51	29	28	26	27	5
Early Down	3	LOC304558	rc_AA850059_g_at	266	275	309	229	133	142	171	5
Early Down	3	LOC310946	rc_AI007739_at	422	624	553	360	248	231	280	5
Early Down	3	LOC312299	rc_AI012781_at	190	321	248	143	110	104	110	5
Early Down	3	LOC315508	rc_AA943049_at	493	744	604	374	272	313	336	5
Early Down	3	LOC360932	rc_AA850290_at	86	115	95	67	53	53	59	5
Early Down	3	LOC361346	rc_AI175283_at	16	45	29	15	13	12	12	5
Early Down	3	LOC361346	rc_AI639413_at	177	298	283	152	115	89	99	5
Early Down	3	LOC361596	rc_AA891785_at	1017	1253	1166	824	687	616	621	5
Early Down	3	LOC361596	rc_AA891785_g_at	1575	1846	1958	1089	814	823	828	5
Early Down	3	LOC361596	rc_AI172491_at	119	182	152	92	59	54	57	5
Early Down	3	LOC363198	rc_AI231396_at	83	129	114	39	29	29	34	5
Early Down	3	LOC497083	rc_AI045409_s_at	109	374	265	139	103	93	107	5
Early Down	3	LOC499933	rc_AI175721_at	93	149	109	68	69	69	69	5
Early Down	3	LOC619566	rc_AI178707_at	569	971	630	342	322	342	420	5
Early Down	3	LRP11_PREDICTED	rc_AI179458_at	138	167	171	118	80	71	73	5
Early Down	3	LSM3_PREDICTED	rc_AA946082_at	1695	2514	1950	1282	1151	1143	1257	5
Early Down	3	LSM5_PREDICTED	rc_AA956431_at	551	705	657	399	304	284	340	5
Early Down	3	LYPLA1	rc_AA800220_at	322	351	351	261	189	168	191	5
Early Down	3	MAD2L1_PREDICTED	rc_AI101906_at	33	54	35	23	23	22	21	5
Early Down	3	MAGI2	AF034863_at	214	205	292	149	119	127	143	5
Early Down	3	MAGI2	rc_AA850692_at	123	135	142	89	54	60	62	5
Early Down	3	MAPK8IP2	rc_AI145044_at	1078	1290	1286	951	701	567	535	5
Early Down	3	MCM10_PREDICTED	rc_AI103253_at	558	831	661	410	409	387	393	5
Early Down	3	MDC1	rc_AI178465_at	184	321	280	165	140	132	157	5
Early Down	3	MGC112844	rc_AA892179_at	224	352	259	174	171	152	143	5
Early Down	3	MGC116373	rc_AI231313_at	595	779	745	504	369	429	486	5
Early Down	3	MMD	rc_AI176050_at	775	1000	806	598	376	354	361	5
Early Down	3	MMP16	D63886_s_at	292	349	425	190	150	98	118	5
Early Down	3	MRPL14_PREDICTED	rc_AA900976_at	323	542	448	324	257	281	323	5
Early Down	3	MRPL21_PREDICTED	rc_AA957649_at	1224	1579	1558	1024	745	772	945	5
Early Down	3	MRPL42_PREDICTED	rc_AI104369_at	325	399	328	310	212	207	191	5
Early Down	3	MSH2	rc_AA874919_at	511	625	602	178	150	130	194	5
Early Down	3	MSL31	rc_AA943610_at	122	140	136	87	57	61	74	5
Early Down	3	MSL31	rc_AA943610_g_at	545	615	622	359	259	252	302	5
Early Down	3	MYBPH	rc_AI136858_at	222	332	242	117	90	91	141	5
Early Down	3	MYH10	rc_AA946377_at	463	650	598	269	126	116	123	5
Early Down	3	MYH9	rc_AA944803_at	1526	1593	1656	1245	679	772	937	5
Early Down	3	NAP1L1	AF062594_g_at	537	481	668	242	138	187	267	5
Early Down	3	NAP1L1	rc_AI011922_at	229	334	332	155	67	76	85	5
Early Down	3	NELL2	rc_AI231608_at	93	93	117	77	56	51	50	5
Early Down	3	NELL2	U48245_at	1839	1998	2080	1354	1077	858	809	5
Early Down	3	NES	M34384_at	603	933	700	334	306	346	469	5
Early Down	3	NFIX	AB012234_g_at	1152	1675	1771	944	765	734	922	5
Early Down	3	NIPSNAP3A	rc_AI230172_at	398	439	430	316	212	250	257	5
Early Down	3	NNAT	U08290_at	705	899	842	721	425	361	299	5
Early Down	3	NSUN6_PREDICTED	rc_AA963732_at	478	836	609	339	364	393	394	5
Early Down	3	NT5DC2	rc_AI111551_at	807	1284	964	541	304	204	238	5
Early Down	3	NUSAP1_PREDICTED	rc_AA964152_at	739	2581	2290	762	537	372	545	5
Early Down	3	NXPH2_PREDICTED	rc_AA900009_at	314	395	339	234	167	169	182	5
Early Down	3	OAT	M93297cds_at	235	268	255	185	159	139	133	5
Early Down	3	OPRL1	rc_AI229237_at	85	102	95	49	40	42	39	5
Early Down	3	PARP2_PREDICTED	rc_AA892630_at	141	197	207	121	98	91	95	5
Early Down	3	PDGFRA	rc_AI232379_at	4669	5628	5378	3142	2337	1243	1569	5
Early Down	3	PEG3_PREDICTED	rc_AA998981_at	1135	1130	1248	983	454	564	627	5
Early Down	3	PERC64	rc_AA955790_at	167	183	205	140	101	88	96	5
Early Down	3	PKIA	rc_AA893743_at	551	473	653	388	230	158	162	5
Early Down	3	PLK1	U10188_at	1073	1859	1543	1037	895	794	845	5
Early Down	3	PLK4_PREDICTED	rc_AA894059_at	279	431	357	111	124	112	123	5
Early Down	3	PLK4_PREDICTED	rc_AI044327_at	166	288	236	80	80	65	75	5
Early Down	3	PMF1_PREDICTED	rc_AA900025_at	2446	3983	2920	1946	1719	1662	1804	5
Early Down	3	POLA1	rc_AI103682_at	200	303	271	85	59	44	55	5
Early Down	3	POLD1	AJ222691cds_at	397	587	416	225	210	211	249	5
Early Down	3	POLE2_PREDICTED	rc_AI070935_at	121	302	173	113	93	90	80	5
Early Down	3	PRC1_PREDICTED	rc_AI113104_at	1008	2806	2300	751	585	387	540	5
Early Down	3	PRIM2	AJ011607_at	175	217	213	106	109	109	116	5
Early Down	3	PRIM2	rc_AI177134_at	176	245	189	108	121	106	110	5
Early Down	3	PSIP1	rc_AA965178_at	78	109	112	71	49	44	41	5
Early Down	3	PTBP2	rc_AA800994_at	304	402	302	275	106	150	154	5
Early Down	3	QPRT	rc_AI229708_at	337	505	577	302	138	131	149	5
Early Down	3	RAB6B_PREDICTED	rc_AI007905_at	580	668	659	426	145	135	142	5
Early Down	3	RACGAP1_PREDICTED	rc_AA899520_at	144	293	193	107	89	93	97	5
Early Down	3	RACGAP1_PREDICTED	rc_AA893717_at	1044	2092	1836	592	365	214	406	5
Early Down	3	RAD51AP1_PREDICTED	rc_AI639142_at	399	600	434	168	145	130	150	5
Early Down	3	REV3L	rc_AI236669_at	331	424	392	256	173	140	142	5
Early Down	3	RGD1305160	rc_AI105065_at	92	134	97	76	64	80	86	5
Early Down	3	RGD1305288	rc_AI010721_at	40	55	52	37	33	27	31	5
Early Down	3	RGD1305413	rc_AI105080_at	231	425	330	265	208	211	163	5
Early Down	3	RGD1305821	rc_AI175375_at	74	136	118	79	70	60	68	5
Early Down	3	RGD1305846_PREDICTED	rc_AI179842_at	167	340	221	130	109	94	107	5
Early Down	3	RGD1306494_PREDICTED	rc_AI179957_at	217	263	276	213	140	131	131	5
Early Down	3	RGD1307309_PREDICTED	rc_AA963877_at	233	310	278	176	158	146	162	5
Early Down	3	RGD1307397	rc_AI178228_at	144	245	154	91	86	63	85	5
Early Down	3	RGD1308373	rc_AA894305_at	461	564	557	372	247	214	190	5
Early Down	3	RGD1308959	rc_AI232060_at	228	251	254	157	123	118	131	5
Early Down	3	RGD1309025_PREDICTED	rc_AA849720_at	812	1320	1084	715	545	494	547	5
Early Down	3	RGD1309383	rc_AI045899_f_at	271	405	295	186	182	166	168	5
Early Down	3	RGD1309879	rc_AA996698_at	269	470	360	262	180	128	178	5
Early Down	3	RGD1310244_PREDICTED	rc_AA955347_at	458	890	650	211	132	124	194	5
Early Down	3	RGD1310360	rc_AA997109_at	426	1025	842	416	298	228	261	5
Early Down	3	RGD1310592_PREDICTED	rc_AA957198_at	319	505	400	251	173	217	261	5
Early Down	3	RGD1310674	rc_AA956609_at	326	528	415	232	222	220	234	5
Early Down	3	RGD1310784_PREDICTED	rc_AA964426_at	122	363	274	80	60	49	68	5
Early Down	3	RGD1310953	rc_AA957125_at	491	802	558	296	272	248	257	5
Early Down	3	RGD1311155	rc_AA892986_at	172	221	188	82	118	134	145	5
Early Down	3	RGD1311868	rc_AI104608_at	238	399	287	152	160	122	141	5
Early Down	3	RGD1559671_PREDICTED	rc_AA957260_at	78	212	141	46	36	31	41	5
Early Down	3	RGD1559671_PREDICTED	rc_AA963560_f_at	618	956	700	473	459	392	402	5
Early Down	3	RGD1560863_PREDICTED	rc_AI178476_at	392	633	440	256	288	258	268	5
Early Down	3	RGD1560913_PREDICTED	rc_AA799328_at	136	204	220	80	67	53	73	5
Early Down	3	RGD1561108_PREDICTED	rc_AI177683_at	3278	3881	3631	2574	1807	1443	1615	5
Early Down	3	RGD1561477_PREDICTED	rc_AA944562_at	1047	1139	1164	992	712	529	616	5
Early Down	3	RGD1561797_PREDICTED	rc_AI103556_at	615	997	785	456	329	257	278	5
Early Down	3	RGD1561937_PREDICTED	rc_AA818406_at	523	674	580	529	347	276	292	5
Early Down	3	RGD1562047_PREDICTED	rc_AA944180_at	516	1418	1165	327	163	90	175	5
Early Down	3	RGD1562246_PREDICTED	rc_AI029741_s_at	113	176	123	75	63	55	58	5
Early Down	3	RGD1562446_PREDICTED	rc_AI229404_at	221	570	367	205	173	169	281	5
Early Down	3	RGD1562456_PREDICTED	rc_AA924839_at	127	163	155	90	64	57	62	5
Early Down	3	RGD1562596_PREDICTED	rc_AA945487_at	256	604	494	227	163	134	155	5
Early Down	3	RGD1562604_PREDICTED	rc_AA997385_at	478	802	879	400	103	67	65	5
Early Down	3	RGD1563348_PREDICTED	rc_AI013090_s_at	786	1385	1370	585	382	384	545	5
Early Down	3	RGD1563348_PREDICTED	rc_AI013890_i_at	2134	3366	3762	1671	1168	1066	1534	5
Early Down	3	RGD1564407_PREDICTED	rc_AI072957_at	1021	1630	1327	890	535	360	336	5
Early Down	3	RGD1564767_PREDICTED	U95113cds_f_at	1245	1698	1277	886	1121	986	784	5
Early Down	3	RGD1564824_PREDICTED	rc_AA997800_at	860	2281	1932	599	387	203	416	5
Early Down	3	RGD1565004_PREDICTED	rc_AI232520_at	33	57	39	24	22	22	25	5
Early Down	3	RGD1566119_PREDICTED	rc_AA875257_at	1142	2344	1684	967	1368	907	727	5
Early Down	3	RNASEH2A	rc_AA892777_at	473	778	601	331	352	347	383	5
Early Down	3	RRM1	rc_AA851352_at	1499	2417	1912	851	688	653	798	5
Early Down	3	RRM2	rc_AA899590_at	2190	3986	3229	1061	570	327	795	5
Early Down	3	SATB1	rc_AI227638_at	399	435	406	401	216	219	215	5
Early Down	3	SFPQ	rc_AA963376_at	264	283	295	205	156	145	155	5
Early Down	3	SFPQ	rc_AA964033_at	898	1238	1205	882	633	521	530	5
Early Down	3	SFRS3_PREDICTED	rc_AI639039_at	197	210	220	179	130	110	141	5
Early Down	3	SMARCB1	rc_H33459_at	316	356	401	276	235	190	253	5
Early Down	3	SMARCD3	rc_AI145891_at	259	407	365	254	134	133	151	5
Early Down	3	SMC2L1_PREDICTED	rc_AA945656_at	100	225	174	60	42	41	49	5
Early Down	3	SMC4L1	rc_AA874887_at	604	828	885	361	283	267	324	5
Early Down	3	SMOC1	rc_AA850706_at	2027	2834	3096	1337	597	381	400	5
Early Down	3	SMOC1	rc_AI175880_at	250	297	334	183	145	113	110	5
Early Down	3	SMOC1	rc_AI177091_at	35	53	46	26	18	16	17	5
Early Down	3	SPBC25	rc_AI045594_at	799	1745	1606	534	328	240	333	5
Early Down	3	STK17B	rc_AI012590_at	137	195	191	92	95	91	102	5
Early Down	3	STK6	rc_AI030470_at	391	887	671	329	273	232	247	5
Early Down	3	TACC2	rc_AI010123_at	919	1382	1340	520	252	98	144	5
Early Down	3	TK1	rc_AI070681_at	41	69	45	32	34	33	31	5
Early Down	3	TK1	rc_AI170596_at	114	214	136	94	79	74	78	5
Early Down	3	TK1	rc_AI229638_at	353	968	826	265	200	143	175	5
Early Down	3	TMEM97	rc_AI100835_at	1583	2352	1539	1216	1100	1068	956	5
Early Down	3	TMPO	U18314_g_at	1824	2350	2169	1078	712	638	729	5
Early Down	3	TNFAIP1	rc_AA943494_at	644	753	706	492	338	376	364	5
Early Down	3	TNFAIP8_PREDICTED	rc_AI229843_at	69	99	87	45	31	30	34	5
Early Down	3	TOP2A	Z19552cds_at	127	182	154	107	94	86	96	5
Early Down	3	TRAF4AF1	rc_AI072698_at	180	859	735	174	132	97	118	5
Early Down	3	TRAIP_PREDICTED	rc_AA955684_at	85	110	88	63	59	53	56	5
Early Down	3	TRIP13	rc_AA850509_at	441	760	522	169	123	110	135	5
Early Down	3	TROAP_PREDICTED	rc_AI029610_at	1084	2458	1969	896	703	588	641	5
Early Down	3	TRPC2	rc_AA999039_at	319	425	350	200	174	188	218	5
Early Down	3	TSGA14	rc_AA964789_at	286	404	306	197	175	169	204	5
Early Down	3	TTK_PREDICTED	rc_AA963073_at	108	304	256	85	60	45	57	5
Early Down	3	TUBA1C	rc_AA892333_at	838	1443	1398	793	432	381	662	5
Early Down	3	TUBB5	AB011679_at	196	301	303	143	99	82	105	5
Early Down	3	TUBB5	rc_AA850450_f_at	737	1093	754	623	512	466	478	5
Early Down	3	TUBB5	rc_AI229707_s_at	440	717	540	312	165	117	160	5
Early Down	3	TUBE1_PREDICTED	rc_AA963234_at	278	459	364	197	183	154	181	5
Early Down	3	TUBG1	rc_AI136564_g_at	316	530	321	236	187	209	251	5
Early Down	3	UBE2C_PREDICTED	rc_AI103150_at	251	934	490	186	135	86	118	5
Early Down	3	UBE2T_PREDICTED	rc_AI058304_at	198	352	255	117	105	98	103	5
Early Down	3	UBLE1A	rc_AA956535_at	619	804	696	472	424	387	438	5
Early Down	3	UGDH	AB013732_at	3335	5143	4705	3453	2134	1610	1433	5
Early Down	3	UHRF1	rc_AA956638_at	296	516	339	72	43	32	51	5
Early Down	3	USP3	rc_AA956794_at	174	182	194	157	94	88	96	5
Early Down	3	UXT	rc_AA943831_at	560	578	610	450	303	356	428	5
Early Down	3	VEZF1_PREDICTED	rc_AI010272_at	598	717	728	621	381	291	314	5
Early Down	3	VIM	X62952_at	3636	4079	4290	1899	2448	2096	3432	5
Early Down	3	ZBED3	rc_AA996710_at	64	54	81	43	31	32	40	5
Early Down	3	ZDHHC2	rc_AI176740_at	28	34	37	28	17	16	15	5
Early Down	3	ZFP36L1	rc_AI136891_at	671	871	1010	391	312	318	424	5
Early Down	3	ZFP36L1	rc_AI112516_at	1683	1906	2187	986	695	705	979	5
Early Down	3		M12492mRNA__1_at	353	482	528	258	142	114	128	5
Early Down	3		U75404UTR__1_s_at	216	406	374	176	140	122	126	5
Early Down	3		X59961cds__2_f_at	1615	2217	2032	1018	1162	1224	1067	5
Early Down	3		rc_AA875060_at	207	214	245	137	120	98	163	5
Early Down	3		rc_AA800265_at	85	109	105	64	49	48	53	5
Early Down	3		rc_AA801395_s_at	32	61	50	33	30	28	28	5
Early Down	3		rc_AA819383_at	352	392	442	236	135	139	143	5
Early Down	3		rc_AA848904_at	145	164	167	120	80	80	86	5
Early Down	3		rc_AA899791_at	503	728	502	357	288	300	307	5
Early Down	3		rc_AA900593_at	1204	1686	1584	1071	743	800	891	5
Early Down	3		rc_AA925150_at	134	166	156	114	60	62	67	5
Early Down	3		rc_AA925743_at	177	263	267	114	59	41	46	5
Early Down	3		rc_AA926331_at	239	298	274	153	103	117	143	5
Early Down	3		rc_AA945805_at	441	508	480	320	233	246	308	5
Early Down	3		rc_AA945826_at	1167	1499	1451	1086	612	710	791	5
Early Down	3		rc_AA946032_at	445	532	508	323	177	179	190	5
Early Down	3		rc_AA946441_at	819	877	985	745	424	418	498	5
Early Down	3		rc_AA956520_at	57	96	80	54	46	42	42	5
Early Down	3		rc_AA957836_at	200	454	386	129	95	80	102	5
Early Down	3		rc_AA963273_at	135	347	246	122	99	89	97	5
Early Down	3		rc_AA997242_at	335	404	385	320	224	209	201	5
Early Down	3		rc_AI012651_at	649	1290	984	536	348	246	302	5
Early Down	3		rc_AI013738_at	156	278	212	76	74	63	83	5
Early Down	3		rc_AI029015_at	657	743	758	569	371	298	263	5
Early Down	3		rc_AI029796_s_at	95	103	113	88	60	60	56	5
Early Down	3		rc_AI060037_at	280	290	373	226	151	154	160	5
Early Down	3		rc_AI070007_at	88	199	145	68	63	54	55	5
Early Down	3		rc_AI070843_at	142	230	162	137	77	64	53	5
Early Down	3		rc_AI070905_at	331	477	342	255	163	123	104	5
Early Down	3		rc_AI071212_at	50	82	45	38	41	38	39	5
Early Down	3		rc_AI071877_at	77	118	85	63	65	60	59	5
Early Down	3		rc_AI072247_at	198	265	261	147	103	93	95	5
Early Down	3		rc_AI072450_at	74	113	100	42	40	40	40	5
Early Down	3		rc_AI101294_at	36	73	45	25	24	22	23	5
Early Down	3		rc_AI136871_at	135	305	223	128	113	108	122	5
Early Down	3		rc_AI137988_at	323	447	383	203	164	139	143	5
Early Down	3		rc_AI144771_at	73	104	86	36	16	16	17	5
Early Down	3		rc_AI145336_at	122	147	162	90	69	65	61	5
Early Down	3		rc_AI176497_at	218	298	255	201	149	114	136	5
Early Down	3		rc_AI228437_at	139	273	182	97	83	66	77	5
Early Down	3		rc_AI229158_at	51	100	86	49	42	49	60	5
Early Down	3		rc_AI230746_at	321	430	374	243	180	155	172	5
Early Down	3		rc_AI231379_at	56	86	70	36	32	31	33	5
Early Down	3		rc_AI232625_at	64	76	75	49	37	36	38	5
Early Down	3		rc_AI237223_at	79	128	95	68	64	59	71	5
Early Down	3		rc_H31990_at	1329	1527	1448	922	766	734	734	5
Early Down	3		U09357_at	1133	1167	1470	895	580	520	606	5
Early Down	3		rc_AA859690_at	246	818	720	261	196	151	185	5
Transient Up, Late Down	4	40061	rc_AA944408_at	237	281	392	493	191	236	201	7
Transient Up, Late Down	4	ABAT	D87839_g_at	101	142	310	217	127	109	131	7
Transient Up, Late Down	4	ADHFE1	AA848389_at	30	33	67	58	30	35	36	7
Transient Up, Late Down	4	ALCAM	rc_AI170117_at	174	266	479	392	259	261	195	7
Transient Up, Late Down	4	ARHGAP24	rc_AI112571_at	25	29	69	108	28	33	26	7
Transient Up, Late Down	4	C1QL1_PREDICTED	rc_AI070110_at	661	932	2273	2319	700	748	705	7
Transient Up, Late Down	4	CAPG	rc_AA894004_at	349	540	898	1138	489	475	379	7
Transient Up, Late Down	4	CAV1	rc_AI012208_at	527	584	1169	1221	361	645	590	7
Transient Up, Late Down	4	CDH13	rc_AI105008_at	244	198	183	307	221	127	104	7
Transient Up, Late Down	4	COL11A1	AJ005396_at	40	59	212	130	54	59	54	7
Transient Up, Late Down	4	COL11A1	rc_AA942906_s_at	401	583	1162	1272	568	526	480	7
Transient Up, Late Down	4	COL9A1	rc_AA955974_at	41	66	227	180	60	71	62	7
Transient Up, Late Down	4	EFS_PREDICTED	rc_AA997397_at	268	343	490	600	236	280	252	7
Transient Up, Late Down	4	FDFT1	rc_AA859392_s_at	89	109	108	161	97	83	75	7
Transient Up, Late Down	4	FDPS	M89945mRNA_at	2347	3789	3835	4337	3285	2418	1979	7
Transient Up, Late Down	4	FDPS	rc_AI180442_at	1058	1649	1670	1879	1339	1110	925	7
Transient Up, Late Down	4	GP1BB	rc_AA943092_at	196	279	1194	1502	246	304	216	7
Transient Up, Late Down	4	GP1BB	rc_AA800851_s_at	242	269	2115	2601	337	505	277	7
Transient Up, Late Down	4	GTF2F2	rc_AI228222_at	29	34	62	73	39	40	35	7
Transient Up, Late Down	4	H19_MAPPED	X59864mRNA_at	477	390	900	910	486	467	334	7
Transient Up, Late Down	4	H19_MAPPED	X59864mRNA_g_at	1517	1195	3095	2974	1514	1604	981	7
Transient Up, Late Down	4	HMGCR	rc_AA924210_at	1185	1467	1635	1966	1578	1119	980	7
Transient Up, Late Down	4	HMGCR	M29249cds_at	149	149	147	218	181	121	107	7
Transient Up, Late Down	4	HSD17B7	rc_AI236145_at	346	560	501	674	462	338	243	7
Transient Up, Late Down	4	KIFC3	rc_AA892369_at	791	975	1238	1611	881	822	697	7
Transient Up, Late Down	4	KLHL5	rc_AI030156_at	874	1095	1754	2088	999	1038	931	7
Transient Up, Late Down	4	LOC294446	rc_AI045621_s_at	81	116	155	172	129	78	84	7
Transient Up, Late Down	4	LSS	rc_AI137259_at	1038	1815	2093	2354	1727	1481	1008	7
Transient Up, Late Down	4	LTBR	rc_AI059971_at	117	142	147	290	116	114	154	7
Transient Up, Late Down	4	MARCKS	rc_AI229547_i_at	86	114	102	165	130	65	65	7
Transient Up, Late Down	4	ME3_PREDICTED	rc_AI168991_at	61	111	172	186	77	76	71	7
Transient Up, Late Down	4	MK1	rc_AI233494_r_at	56	53	85	135	61	44	63	7
Transient Up, Late Down	4	MLLT11	rc_AI009661_at	1171	525	668	1472	952	677	695	7
Transient Up, Late Down	4	MMD2_PREDICTED	rc_AI136114_at	360	485	749	787	476	450	440	7
Transient Up, Late Down	4	MVK	M29472_at	869	1511	1465	1787	1409	1102	828	7
Transient Up, Late Down	4	NSDHL	rc_AA893032_at	261	396	506	554	442	401	261	7
Transient Up, Late Down	4	OPCML	M88709_at	686	858	1583	1968	752	822	668	7
Transient Up, Late Down	4	PDK1	L22294_at	61	65	58	189	59	57	58	7
Transient Up, Late Down	4	PRKCBP1	rc_AA945732_at	99	139	246	232	122	131	141	7
Transient Up, Late Down	4	PRKCBP1	rc_AI229428_at	259	355	591	566	308	328	347	7
Transient Up, Late Down	4	PTPRK	rc_AA901043_at	117	149	230	286	124	147	128	7
Transient Up, Late Down	4	RGD1304885_PREDICTED	rc_AA945998_at	1153	1720	2465	2321	1438	1466	1563	7
Transient Up, Late Down	4	RGD1310174_PREDICTED	rc_AI178784_at	253	282	423	772	349	217	176	7
Transient Up, Late Down	4	RGD1310668_PREDICTED	rc_AI179717_at	139	257	610	723	266	270	199	7
Transient Up, Late Down	4	RGD1310769_PREDICTED	rc_AI179100_at	245	445	410	597	435	297	277	7
Transient Up, Late Down	4	RGD1310769_PREDICTED	rc_AI232155_at	600	911	1080	1294	921	779	633	7
Transient Up, Late Down	4	RGD1559643_PREDICTED	rc_AI227925_at	142	186	244	460	117	138	131	7
Transient Up, Late Down	4	RGD1562378_PREDICTED	rc_AI176792_at	70	125	143	119	122	108	115	7
Transient Up, Late Down	4	RGD1565969_PREDICTED	rc_AI010169_at	233	241	390	499	288	240	272	7
Transient Up, Late Down	4	RIT2	rc_AA818602_at	100	103	131	192	90	104	121	7
Transient Up, Late Down	4	SCD1	J02585_at	1394	3009	3906	5638	2913	2279	1574	7
Transient Up, Late Down	4	SGTB	rc_AI170589_at	83	79	85	144	79	74	70	7
Transient Up, Late Down	4	SH3MD2	rc_AA997656_at	676	911	1721	2396	894	971	815	7
Transient Up, Late Down	4	SLC15A2	rc_AI232096_at	71	77	144	117	87	78	76	7
Transient Up, Late Down	4	TNK2	rc_H31144_g_at	1971	2681	4687	3612	2324	2252	2291	7
Transient Up, Late Down	4	UGP2	rc_AI170679_at	305	367	365	508	292	253	308	7
Transient Up, Late Down	4	VGCNL1	AF078779_at	154	188	337	247	148	189	185	7
Transient Up, Late Down	4	VGCNL1	AF078779_g_at	261	300	535	399	250	301	309	7
Transient Up, Late Down	4	ZFP260	rc_AA801244_at	286	454	534	587	306	358	369	7
Transient Up, Late Down	4		AA944100_at	108	74	133	169	69	100	87	7
Transient Up, Late Down	4		rc_AA866369_at	895	1086	1963	2146	981	1092	978	7
Transient Up, Late Down	4		rc_AA892273_at	214	178	387	335	217	227	246	7
Transient Up, Late Down	4		rc_AA900092_at	50	68	110	101	53	65	69	7
Transient Up, Late Down	4		rc_AA945877_at	285	292	358	494	232	301	277	7
Transient Up, Late Down	4		rc_AA946489_at	1055	1482	2140	2000	1400	1278	1638	7
Transient Up, Late Down	4		rc_AI007736_at	91	126	256	245	130	127	112	7
Transient Up, Late Down	4		rc_AI059792_at	32	28	30	72	31	30	29	7
Transient Up, Late Down	4		rc_AI073230_at	548	887	1188	1714	650	588	598	7
Transient Up, Late Down	4		rc_AI101229_at	161	273	321	363	215	194	183	7
Transient Up, Late Down	4		rc_AI137933_at	356	433	708	903	548	460	348	7
Transient Up, Late Down	4		rc_AI137976_at	415	526	808	1056	586	564	488	7
Transient Up, Late Down	4		rc_AI176172_at	390	861	698	1013	710	507	337	7
Transient Up, Late Down	4		rc_AI178941_at	273	423	835	1060	394	316	256	7
Transient Up, Late Down	5	ACAT2	H34047_at	573	1173	1004	1063	558	358	278	12
Transient Up, Late Down	5	AGRN	M64780_g_at	939	1012	1317	897	369	360	367	12
Transient Up, Late Down	5	ALDH1B1	rc_AA997683_at	96	152	216	173	86	78	83	12
Transient Up, Late Down	5	ANXA6	rc_AI176864_at	97	220	225	107	60	54	75	12
Transient Up, Late Down	5	ANXA6	X86086_g_at	971	1788	2192	1139	668	669	797	12
Transient Up, Late Down	5	AP3B2_PREDICTED	rc_AI102369_at	147	158	194	138	101	95	89	12
Transient Up, Late Down	5	ARHGEF9	rc_AI639196_at	179	191	217	222	132	100	87	12
Transient Up, Late Down	5	ARL2BP	AA944127_at	166	175	224	157	116	103	105	12
Transient Up, Late Down	5	ARL2BP	rc_AI228696_at	5195	5374	6292	4783	3255	2741	2952	12
Transient Up, Late Down	5	CALD1	rc_AI013913_at	263	267	373	254	133	123	123	12
Transient Up, Late Down	5	CALM3	M17069_at	2181	2663	2869	2770	1413	1496	1444	12
Transient Up, Late Down	5	CASK	U47110_at	1017	979	1197	1096	412	426	376	12
Transient Up, Late Down	5	CASP2	U77933_at	1283	1390	1562	1240	844	766	798	12
Transient Up, Late Down	5	CBR4	rc_AI171460_at	37	48	66	42	32	38	38	12
Transient Up, Late Down	5	CCNB1	rc_AA998164_s_at	73	280	319	70	51	38	46	12
Transient Up, Late Down	5	CCNB1	X64589_at	795	2511	2338	653	462	358	504	12
Transient Up, Late Down	5	CCNB2	rc_AI008203_at	587	1693	1570	734	508	325	476	12
Transient Up, Late Down	5	CDC25B	rc_AI009002_at	69	178	204	71	44	32	47	12
Transient Up, Late Down	5	CDKN2C	rc_AI169557_at	272	546	527	247	242	191	204	12
Transient Up, Late Down	5	CDKN3_PREDICTED	rc_AI072559_f_at	54	110	110	54	45	40	42	12
Transient Up, Late Down	5	CDKN3_PREDICTED	rc_AI230798_at	195	645	605	194	110	85	113	12
Transient Up, Late Down	5	CIT	rc_AI059345_at	183	313	320	147	129	147	153	12
Transient Up, Late Down	5	CKAP5	rc_AA946066_at	532	865	848	585	381	405	535	12
Transient Up, Late Down	5	CMKOR1	rc_AA997721_s_at	46	82	144	65	40	38	39	12
Transient Up, Late Down	5	CNDP1	rc_AI231438_at	25	46	46	27	23	25	28	12
Transient Up, Late Down	5	CSPG4	X56541_at	338	612	685	348	267	216	216	12
Transient Up, Late Down	5	CTNND2	rc_AA901023_at	1548	1689	2203	1714	845	694	647	12
Transient Up, Late Down	5	CTXN	L15011_at	495	808	720	542	386	330	294	12
Transient Up, Late Down	5	CUTL2_PREDICTED	rc_AI228589_at	67	91	110	90	55	50	47	12
Transient Up, Late Down	5	DCI	D00729_g_at	282	392	496	265	205	190	263	12
Transient Up, Late Down	5	DDEF1_PREDICTED	rc_AA943066_g_at	879	854	1029	968	328	370	398	12
Transient Up, Late Down	5	DDEF1_PREDICTED	rc_AI009578_at	540	487	640	533	267	260	264	12
Transient Up, Late Down	5	DHX9_PREDICTED	rc_AI639188_at	1049	1056	1445	857	816	675	970	12
Transient Up, Late Down	5	DLG7_PREDICTED	rc_AA874827_at	423	919	939	377	332	298	353	12
Transient Up, Late Down	5	DPP6	rc_AI101484_at	331	326	364	313	151	150	136	12
Transient Up, Late Down	5	DPYSL3	rc_AA899894_at	3328	4712	5609	5265	1680	1765	1710	12
Transient Up, Late Down	5	EIF4B	rc_AA848496_at	193	311	373	257	182	186	236	12
Transient Up, Late Down	5	ENAH	rc_AI137553_at	115	127	155	107	54	50	41	12
Transient Up, Late Down	5	EPB4.1L5	rc_AI059818_at	119	136	166	172	70	72	64	12
Transient Up, Late Down	5	ESD	rc_AA899045_g_at	616	727	870	660	388	471	578	12
Transient Up, Late Down	5	FAM51A1	rc_AI043712_at	317	507	630	433	243	303	395	12
Transient Up, Late Down	5	FARP1_PREDICTED	rc_AI234767_at	375	437	447	401	193	177	220	12
Transient Up, Late Down	5	FSHPRH1	X90355_at	140	322	324	138	127	106	119	12
Transient Up, Late Down	5	FXYD6	rc_AI179595_at	210	392	408	199	149	119	129	12
Transient Up, Late Down	5	FYTTD1	rc_AA801017_at	162	187	221	233	100	104	130	12
Transient Up, Late Down	5	GFPT1	rc_AI012570_at	543	530	716	647	330	356	348	12
Transient Up, Late Down	5	GLRX1	rc_AI102927_at	159	334	362	168	107	88	86	12
Transient Up, Late Down	5	GPT2_PREDICTED	rc_AI073059_at	395	599	801	512	337	303	269	12
Transient Up, Late Down	5	GRB14	AF076619_at	98	157	187	102	89	84	90	12
Transient Up, Late Down	5	GRIA3	X54656_at	162	153	215	137	115	96	84	12
Transient Up, Late Down	5	GRIA4	S94371_at	52	62	84	62	41	44	44	12
Transient Up, Late Down	5	GRIA4	S94371_g_at	94	113	144	105	60	69	78	12
Transient Up, Late Down	5	GRTP1	rc_AI070859_at	132	166	167	171	90	80	87	12
Transient Up, Late Down	5	H2AFV_PREDICTED	rc_AA892470_at	782	1338	1728	996	549	600	616	12
Transient Up, Late Down	5	HMGB2	D84418_r_at	55	68	99	56	43	38	51	12
Transient Up, Late Down	5	HMMR	rc_AI171185_at	383	1067	996	328	240	193	237	12
Transient Up, Late Down	5	IL18	U77777_s_at	41	127	155	58	55	45	62	12
Transient Up, Late Down	5	INEXA	M73049_at	692	702	941	795	278	284	232	12
Transient Up, Late Down	5	INEXA	rc_AA875659_s_at	1775	1611	2216	1938	708	722	510	12
Transient Up, Late Down	5	KIF21B_PREDICTED	rc_AI112758_at	1727	2344	2192	1981	712	654	523	12
Transient Up, Late Down	5	KLHL13	rc_AI235784_at	282	507	612	340	204	162	164	12
Transient Up, Late Down	5	LDHB	U07181_at	1397	1599	2444	1527	778	766	892	12
Transient Up, Late Down	5	LDHB	U07181_g_at	1076	1288	2179	1358	621	704	797	12
Transient Up, Late Down	5	LOC299949	rc_AA997599_at	138	245	258	141	90	93	116	12
Transient Up, Late Down	5	LOC302855	rc_AA875654_at	522	1235	1225	789	610	432	396	12
Transient Up, Late Down	5	LOC361100	rc_AI177826_at	269	292	348	295	213	174	163	12
Transient Up, Late Down	5	LOC363091	rc_AI103939_at	106	162	209	126	105	101	105	12
Transient Up, Late Down	5	LRRC42	rc_AA925289_at	1955	1947	2548	2523	1331	1057	1130	12
Transient Up, Late Down	5	LRRN2_PREDICTED	rc_AA964579_at	532	754	759	610	354	297	340	12
Transient Up, Late Down	5	MAGED2	rc_AI013149_at	264	315	378	306	123	149	168	12
Transient Up, Late Down	5	MGC109194	rc_AI101458_at	37	50	67	64	24	28	23	12
Transient Up, Late Down	5	MGC112727	rc_AA799724_g_at	1082	1081	1321	933	592	818	534	12
Transient Up, Late Down	5	MRPL13	rc_AA799440_g_at	738	856	955	667	620	657	461	12
Transient Up, Late Down	5	MTAP2	S74265_s_at	91	116	164	152	49	51	47	12
Transient Up, Late Down	5	MTAP2	U30938_at	1374	1338	1583	1611	466	590	448	12
Transient Up, Late Down	5	MTAP2	X17682_s_at	248	246	299	292	82	88	63	12
Transient Up, Late Down	5	MTAP2	X53455cds_s_at	288	283	318	313	111	112	100	12
Transient Up, Late Down	5	MTMR7_PREDICTED	rc_AI639384_s_at	323	432	425	380	235	185	173	12
Transient Up, Late Down	5	MVD	U53706_at	1103	1943	1782	1989	1125	890	767	12
Transient Up, Late Down	5	MYBL1_PREDICTED	rc_AI044253_at	221	368	429	251	185	182	232	12
Transient Up, Late Down	5	NCOA1_PREDICTED	rc_AI234222_at	320	329	399	311	191	182	183	12
Transient Up, Late Down	5	NG23	rc_AI103527_at	112	152	215	172	109	104	111	12
Transient Up, Late Down	5	NME3	rc_AA956170_at	511	720	848	587	285	274	310	12
Transient Up, Late Down	5	NNT	rc_AA891872_at	449	551	759	565	365	348	330	12
Transient Up, Late Down	5	NOTCH1	rc_AI136875_at	333	531	622	491	269	226	231	12
Transient Up, Late Down	5	NSBP1_PREDICTED	rc_AA945843_at	126	239	258	104	57	54	59	12
Transient Up, Late Down	5	NTRK2	rc_AA943830_at	673	876	1206	891	494	539	542	12
Transient Up, Late Down	5	OLFM1	U03414_s_at	142	157	219	155	92	107	133	12
Transient Up, Late Down	5	OLFM1	U03416_at	676	824	1161	674	389	535	670	12
Transient Up, Late Down	5	PANK1_PREDICTED	rc_AA850195_at	63	89	97	86	52	49	48	12
Transient Up, Late Down	5	PARP1	rc_AA964849_at	788	869	1047	774	504	558	643	12
Transient Up, Late Down	5	PDCL	L15354_s_at	137	172	286	191	127	141	142	12
Transient Up, Late Down	5	PDK3	rc_AI231465_at	224	363	353	288	190	132	171	12
Transient Up, Late Down	5	PPIA	M19533mRNA_i_at	1867	1973	2707	1597	1223	1096	1493	12
Transient Up, Late Down	5	PRKG2	Z36276_at	246	351	403	249	105	80	78	12
Transient Up, Late Down	5	PRKRA	rc_AI102009_at	331	519	531	412	234	195	212	12
Transient Up, Late Down	5	PSMB10	rc_AI009427_at	261	311	622	425	171	161	183	12
Transient Up, Late Down	5	PSMB9	rc_AI012340_s_at	92	145	180	116	91	72	81	12
Transient Up, Late Down	5	PTN	rc_AI102795_at	1130	1349	1660	891	868	700	1027	12
Transient Up, Late Down	5	PTPRG	rc_AI103071_at	152	153	204	162	57	58	46	12
Transient Up, Late Down	5	PTTG1	U73030_at	973	2505	2524	1180	837	674	813	12
Transient Up, Late Down	5	RAB40B_PREDICTED	rc_AA925328_at	86	73	108	83	40	49	45	12
Transient Up, Late Down	5	RAMP1	rc_AI012429_at	700	766	1244	1054	320	529	580	12
Transient Up, Late Down	5	RAP1GA1	rc_AI233879_at	722	930	1023	1036	557	429	438	12
Transient Up, Late Down	5	RASA3	rc_AI170661_at	149	290	296	265	122	168	179	12
Transient Up, Late Down	5	RCBTB2	rc_AA998025_at	37	71	67	46	27	26	28	12
Transient Up, Late Down	5	RGC32	rc_AI175914_s_at	24	37	48	23	23	17	16	12
Transient Up, Late Down	5	RGC32	AF036548_at	48	52	76	42	40	38	36	12
Transient Up, Late Down	5	RGC32	AF036548_g_at	385	486	762	296	269	227	195	12
Transient Up, Late Down	5	RGD1304726	rc_AI010410_at	658	740	892	752	451	427	462	12
Transient Up, Late Down	5	RGD1305823	rc_AI230689_at	68	114	113	75	63	54	61	12
Transient Up, Late Down	5	RGD1306839_PREDICTED	rc_AI170769_at	255	335	360	291	179	158	157	12
Transient Up, Late Down	5	RGD1307071_PREDICTED	rc_AI145519_at	85	104	125	80	51	48	49	12
Transient Up, Late Down	5	RGD1308795_PREDICTED	rc_AI102139_at	806	733	927	857	513	448	419	12
Transient Up, Late Down	5	RGD1309585_PREDICTED	rc_AI030163_at	648	989	1421	991	566	533	576	12
Transient Up, Late Down	5	RGD1309747_PREDICTED	rc_AA924396_at	1254	1100	1373	1148	706	656	695	12
Transient Up, Late Down	5	RGD1310169_PREDICTED	rc_AA943160_at	177	244	388	270	179	175	169	12
Transient Up, Late Down	5	RGD1310634_PREDICTED	rc_AA924307_at	309	721	788	415	403	403	396	12
Transient Up, Late Down	5	RGD1310783	rc_AI070241_at	534	527	714	484	329	313	305	12
Transient Up, Late Down	5	RGD1310783	rc_AI237199_at	424	442	478	433	264	223	212	12
Transient Up, Late Down	5	RGD1560967_PREDICTED	rc_AA956122_at	159	245	326	176	151	150	156	12
Transient Up, Late Down	5	RGD1561849_PREDICTED	rc_AI227885_at	1690	2315	3178	2687	1072	1155	1056	12
Transient Up, Late Down	5	RGD1562587_PREDICTED	rc_AA944162_at	51	92	264	104	58	52	53	12
Transient Up, Late Down	5	RGD1564043_PREDICTED	rc_AI013723_at	753	755	882	743	595	391	327	12
Transient Up, Late Down	5	RGD1564451_PREDICTED	rc_AI010430_at	1291	1778	1620	1539	700	418	423	12
Transient Up, Late Down	5	RGD1564762_PREDICTED	rc_AA893105_at	194	370	504	279	151	106	83	12
Transient Up, Late Down	5	RGD1564762_PREDICTED	rc_AA894008_at	225	345	428	274	184	154	134	12
Transient Up, Late Down	5	RGD1565098_PREDICTED	rc_AI172606_at	424	582	620	572	273	236	268	12
Transient Up, Late Down	5	RGD1565596_PREDICTED	rc_AA964130_s_at	1352	2997	3663	2964	1812	1621	1483	12
Transient Up, Late Down	5	RGD1566042_PREDICTED	rc_H31420_at	1863	2253	2830	2409	1630	1483	1244	12
Transient Up, Late Down	5	RPA3_PREDICTED	rc_AI171243_at	621	835	1094	485	310	309	406	12
Transient Up, Late Down	5	RTN1	U17604_at	2221	2204	2653	2191	1016	845	960	12
Transient Up, Late Down	5	SEPT8_PREDICTED	rc_AA964777_at	1976	3069	4041	3780	1228	1762	1845	12
Transient Up, Late Down	5	SFPQ	AF036335_g_at	1716	1575	2339	1208	1237	966	1275	12
Transient Up, Late Down	5	SFRP2	rc_AA944317_at	739	894	1223	734	307	226	216	12
Transient Up, Late Down	5	SIPA1L2	rc_AI007893_at	544	619	783	773	279	320	369	12
Transient Up, Late Down	5	SLC1A3	S59158_at	481	662	964	586	451	415	373	12
Transient Up, Late Down	5	SLC6A1	rc_AI228669_at	321	398	521	359	153	166	132	12
Transient Up, Late Down	5	SLC7A3	AB000113_at	975	999	1565	846	511	462	574	12
Transient Up, Late Down	5	SOX6	rc_AI073207_f_at	786	1180	1415	1247	642	671	506	12
Transient Up, Late Down	5	SOX6	rc_AI073207_i_at	658	898	1090	1007	558	551	477	12
Transient Up, Late Down	5	SOX6	rc_AI073207_r_at	269	328	450	345	181	185	137	12
Transient Up, Late Down	5	SPBC24_PREDICTED	rc_AI030023_at	403	1004	940	360	302	245	326	12
Transient Up, Late Down	5	SVIL_PREDICTED	rc_AA800735_g_at	177	152	183	215	82	89	112	12
Transient Up, Late Down	5	TCF4	rc_AA849929_at	1185	1351	1540	1456	717	858	730	12
Transient Up, Late Down	5	TCF4	rc_AA998760_at	646	656	898	809	394	481	421	12
Transient Up, Late Down	5	TCF4	rc_AI008415_at	1725	1967	2599	2194	1116	1419	1204	12
Transient Up, Late Down	5	TCF4	U09228_at	984	894	1125	989	677	732	539	12
Transient Up, Late Down	5	TLCD1	rc_AI639187_at	164	298	410	257	176	154	189	12
Transient Up, Late Down	5	TM4SF13	rc_AA849803_at	741	1180	1220	1054	633	554	507	12
Transient Up, Late Down	5	TOP2A	rc_AA899854_at	1558	3082	3466	1156	822	520	883	12
Transient Up, Late Down	5	TRAF4_PREDICTED	rc_AA850542_at	1923	3291	3435	2791	1403	1063	1332	12
Transient Up, Late Down	5	TRIO	rc_AI007974_at	1279	2289	2601	2063	1358	849	1011	12
Transient Up, Late Down	5	TSPYL4	rc_AI101350_at	1027	1046	1153	1073	504	425	453	12
Transient Up, Late Down	5	TSPYL4	rc_AI227892_at	437	404	505	394	231	194	189	12
Transient Up, Late Down	5	TUBB2B	rc_AA899219_i_at	1261	1813	1673	1677	802	1033	1072	12
Transient Up, Late Down	5	TYKI_PREDICTED	rc_AI111492_at	164	224	219	168	132	118	111	12
Transient Up, Late Down	5	VEZF1_PREDICTED	rc_AA925643_i_at	706	869	1067	712	518	662	693	12
Transient Up, Late Down	5	ZFP354C	rc_AI058821_at	328	317	370	318	182	192	177	12
Transient Up, Late Down	5		H31513_at	41	43	57	36	29	28	27	12
Transient Up, Late Down	5		rc_AA818897_at	62	68	68	72	40	36	29	12
Transient Up, Late Down	5		rc_AA893663_at	117	179	181	115	94	75	69	12
Transient Up, Late Down	5		rc_AA899237_at	236	317	420	316	201	241	251	12
Transient Up, Late Down	5		rc_AA899642_at	1592	1676	1622	1782	1011	853	968	12
Transient Up, Late Down	5		rc_AA924607_at	182	238	387	291	140	157	153	12
Transient Up, Late Down	5		rc_AA924630_g_at	268	394	481	293	157	152	195	12
Transient Up, Late Down	5		rc_AA925074_at	152	217	313	205	131	144	142	12
Transient Up, Late Down	5		rc_AA944175_at	200	307	304	281	146	172	161	12
Transient Up, Late Down	5		rc_AA944289_at	1798	2532	3164	2159	1154	930	1025	12
Transient Up, Late Down	5		rc_AA945099_g_at	120	158	184	132	87	89	93	12
Transient Up, Late Down	5		rc_AA956113_at	30	63	91	44	31	34	38	12
Transient Up, Late Down	5		rc_AA956757_at	70	141	134	92	57	46	47	12
Transient Up, Late Down	5		rc_AA957526_at	2379	2611	3140	2645	1393	1821	1526	12
Transient Up, Late Down	5		rc_AA964832_at	673	811	871	691	347	298	276	12
Transient Up, Late Down	5		rc_AA998157_at	304	358	374	339	196	191	175	12
Transient Up, Late Down	5		rc_AI007725_at	213	284	333	268	209	168	142	12
Transient Up, Late Down	5		rc_AI008579_at	933	930	1516	1120	713	596	632	12
Transient Up, Late Down	5		rc_AI008647_at	70	71	85	65	44	44	42	12
Transient Up, Late Down	5		rc_AI012120_at	147	315	337	172	127	107	111	12
Transient Up, Late Down	5		rc_AI012464_s_at	370	534	633	545	205	184	171	12
Transient Up, Late Down	5		rc_AI012949_at	148	284	452	244	76	63	61	12
Transient Up, Late Down	5		rc_AI029829_at	203	238	334	233	160	138	130	12
Transient Up, Late Down	5		rc_AI043752_at	194	215	248	203	108	108	107	12
Transient Up, Late Down	5		rc_AI044453_at	135	204	271	190	130	132	130	12
Transient Up, Late Down	5		rc_AI044521_at	75	72	91	89	47	45	46	12
Transient Up, Late Down	5		rc_AI070055_at	652	847	1043	915	357	340	300	12
Transient Up, Late Down	5		rc_AI070107_at	223	298	556	261	104	129	181	12
Transient Up, Late Down	5		rc_AI071698_at	39	48	53	42	28	30	25	12
Transient Up, Late Down	5		rc_AI072559_i_at	31	73	79	34	24	17	19	12
Transient Up, Late Down	5		rc_AI101153_at	156	272	261	257	198	141	128	12
Transient Up, Late Down	5		rc_AI101266_at	327	271	383	294	140	127	150	12
Transient Up, Late Down	5		rc_AI101373_at	824	2130	2092	1528	1203	968	1196	12
Transient Up, Late Down	5		rc_AI102061_at	119	134	180	112	84	68	64	12
Transient Up, Late Down	5		rc_AI102364_at	495	783	1057	827	560	374	386	12
Transient Up, Late Down	5		rc_AI103937_at	291	404	475	427	188	177	155	12
Transient Up, Late Down	5		rc_AI104972_at	381	443	436	386	361	254	180	12
Transient Up, Late Down	5		rc_AI144898_at	1314	918	1803	1110	405	277	237	12
Transient Up, Late Down	5		rc_AI170395_at	44	99	136	98	55	61	65	12
Transient Up, Late Down	5		rc_AI172386_at	186	200	240	223	148	115	121	12
Transient Up, Late Down	5		rc_AI172598_at	190	395	362	196	158	98	109	12
Transient Up, Late Down	5		rc_AI176773_at	114	105	125	101	65	63	62	12
Transient Up, Late Down	5		rc_AI179167_at	1333	1596	1860	1494	752	703	872	12
Transient Up, Late Down	5		rc_AI179413_at	225	281	307	291	174	141	147	12
Transient Up, Late Down	5		rc_AI227751_at	108	101	135	110	49	54	52	12
Transient Up, Late Down	5		rc_AI229167_at	225	213	257	208	120	87	69	12
Transient Up, Late Down	5		rc_AI231716_at	221	404	468	301	183	178	187	12
Transient Up, Late Down	5		rc_AI232924_at	132	245	276	130	70	68	89	12
Transient Up, Late Down	5		rc_AI233137_s_at	144	143	194	174	59	63	56	12
Transient Up, Late Down	5		rc_AI233361_at	132	132	158	118	52	37	39	12
Transient Up, Late Down	5		rc_AI234119_at	101	122	153	97	66	60	59	12
Transient Up, Late Down	5		rc_AI638960_g_at	87	93	129	90	69	57	68	12
Transient Up, Late Down	5		rc_AI639078_at	176	261	338	193	90	56	73	12
Transient Up, Late Down	5		rc_AI639285_at	136	184	263	191	109	114	106	12
Transient Up, Late Down	5		Y00766_g_at	340	401	570	309	184	162	164	12
Transient Up, Late Down	5		rc_AA860039_s_at	237	722	692	195	143	94	146	12
Transient Up, Late Down	6	40061	rc_AA944408_g_at	1326	1687	2429	3067	1003	1113	908	10
Transient Up, Late Down	6	ACLY	J05210_at	1517	1884	1959	2344	1515	1322	1027	10
Transient Up, Late Down	6	ACSS1_PREDICTED	rc_AA848492_g_at	190	362	594	500	210	234	220	10
Transient Up, Late Down	6	ARL4A	X77235_at	1167	1373	1805	1761	1063	1001	900	10
Transient Up, Late Down	6	ASRGL1	rc_AI233343_at	741	1050	1473	1384	614	635	721	10
Transient Up, Late Down	6	ATCAY_PREDICTED	rc_AI045492_at	158	205	310	391	156	130	103	10
Transient Up, Late Down	6	CENTB5_PREDICTED	rc_AA943799_at	1201	1393	1965	1867	873	1000	1004	10
Transient Up, Late Down	6	CRIM1_PREDICTED	rc_AI233787_at	37	92	128	127	39	33	33	10
Transient Up, Late Down	6	DZIP1	rc_AI044635_at	446	595	893	867	480	400	398	10
Transient Up, Late Down	6	EIF2C1_PREDICTED	rc_AI070752_at	317	517	534	636	329	342	319	10
Transient Up, Late Down	6	EIF2C1_PREDICTED	rc_AI175938_at	338	416	476	594	291	241	283	10
Transient Up, Late Down	6	FCHSD2_PREDICTED	rc_AA858760_at	337	453	734	675	235	259	199	10
Transient Up, Late Down	6	GPC2	L20468_at	552	571	793	779	491	440	382	10
Transient Up, Late Down	6	GRIA2	M38061_at	43	43	90	78	32	32	29	10
Transient Up, Late Down	6	HES6	rc_AI176616_at	590	927	1274	1262	627	405	385	10
Transient Up, Late Down	6	HOMER1	AF093268_s_at	419	329	463	569	299	289	257	10
Transient Up, Late Down	6	HOMER1	rc_AA925919_at	194	517	684	710	290	237	253	10
Transient Up, Late Down	6	KIF1B	rc_AA963716_at	1215	1105	1182	1512	925	663	686	10
Transient Up, Late Down	6	LPHN3	rc_AA943965_at	333	371	579	586	196	275	306	10
Transient Up, Late Down	6	LPHN3	rc_AA943965_g_at	225	233	337	318	138	188	213	10
Transient Up, Late Down	6	LRP1	rc_AI235282_at	237	304	463	450	180	184	184	10
Transient Up, Late Down	6	NG23	rc_AI112222_s_at	275	503	710	549	319	330	310	10
Transient Up, Late Down	6	PCP4	M24852_at	57	170	529	470	53	64	44	10
Transient Up, Late Down	6	PFTK1_PREDICTED	rc_AA925231_at	786	627	879	1337	385	435	469	10
Transient Up, Late Down	6	PRPF4B	rc_AA955630_at	302	299	360	390	258	186	212	10
Transient Up, Late Down	6	PTPRK	rc_AI044031_at	144	193	364	381	130	129	109	10
Transient Up, Late Down	6	RGD1304704	rc_AA818697_at	802	1071	1733	1497	794	862	949	10
Transient Up, Late Down	6	RGD1307844_PREDICTED	rc_AI176540_at	200	220	304	326	196	130	137	10
Transient Up, Late Down	6	RGD1561144_PREDICTED	rc_AA901091_at	1087	1916	2590	2378	1161	1218	1110	10
Transient Up, Late Down	6	SCARB1	D89655_at	412	757	928	999	415	439	338	10
Transient Up, Late Down	6	SDCCAG8	rc_AI073194_at	305	340	433	479	229	262	250	10
Transient Up, Late Down	6	SEPT8_PREDICTED	rc_AA943694_at	854	1300	2015	1795	485	715	783	10
Transient Up, Late Down	6	SESN1_PREDICTED	rc_AI137579_at	129	210	263	246	161	151	139	10
Transient Up, Late Down	6	SNX25	rc_AA859100_at	218	280	317	401	197	185	199	10
Transient Up, Late Down	6	SYN3	rc_AA858903_at	89	74	122	128	46	54	58	10
Transient Up, Late Down	6	TGFA	M31076_at	435	637	1091	1098	329	487	456	10
Transient Up, Late Down	6	TIA1	rc_AI045204_at	338	400	504	524	264	248	274	10
Transient Up, Late Down	6	TIMP3	rc_AI102741_at	116	112	199	160	79	90	90	10
Transient Up, Late Down	6	TSPAN6	rc_AI234124_at	287	278	366	360	246	216	176	10
Transient Up, Late Down	6	WASF1	rc_AI101605_at	727	960	1261	1304	652	591	508	10
Transient Up, Late Down	6		rc_AA799450_at	367	410	455	554	239	294	292	10
Transient Up, Late Down	6		rc_AA943964_at	958	1034	1441	1623	740	856	831	10
Transient Up, Late Down	6		rc_AI044699_at	144	191	297	261	139	149	149	10
Transient Up, Late Down	6		rc_AI059298_at	1301	1068	1509	1672	958	728	632	10
Transient Up, Late Down	6		rc_AI072738_at	79	113	234	187	77	74	66	10
Transient Up, Late Down	6		rc_AI102877_at	236	282	392	426	196	226	241	10
Transient Up, Late Down	6		rc_AI170363_at	266	314	515	427	162	216	282	10
Transient Up, Late Down	6		rc_AI177574_at	84	89	74	116	64	46	50	10
Transient Up, Late Down	6		rc_AI234349_at	60	53	81	75	35	48	53	10
Early Up	7	ABCA7	rc_AI234835_at	83	97	92	173	181	169	202	4
Early Up	7	ABCG3	rc_AI169162_at	92	104	179	312	406	277	306	4
Early Up	7	ABHD3_PREDICTED	rc_AI227905_at	20	25	33	79	107	82	81	4
Early Up	7	ABHD4_PREDICTED	rc_AI009350_at	1323	1514	2069	2517	2450	2838	3039	4
Early Up	7	ABL1	rc_AI175777_at	501	556	518	959	1140	1037	1077	4
Early Up	7	ACADSB	rc_AI172057_at	248	301	450	732	943	870	998	4
Early Up	7	ACSL1	D90109_at	192	186	293	369	404	418	527	4
Early Up	7	ADAM11_PREDICTED	rc_AI072841_at	92	109	106	141	193	143	164	4
Early Up	7	ADD3	U35775_at	98	123	165	172	220	215	211	4
Early Up	7	ALAS1	J03190_at	211	196	216	256	404	308	311	4
Early Up	7	ALAS1	J03190_g_at	183	171	205	237	365	288	294	4
Early Up	7	APBB1	X60469mRNA_s_at	656	742	1009	1389	1820	1478	1498	4
Early Up	7	AQP4	rc_AI235942_at	66	91	181	203	230	274	300	4
Early Up	7	ARPC1A	rc_AI103318_at	1213	1658	1755	2160	3350	2033	1625	4
Early Up	7	ATRN	rc_AI145884_at	166	184	250	646	1048	979	896	4
Early Up	7	BAZ2B_PREDICTED	rc_AI012051_at	491	395	689	828	878	908	990	4
Early Up	7	BNIP3	rc_AI013887_at	1006	1148	1475	2153	2524	2645	2982	4
Early Up	7	CALM3	rc_AI102076_at	936	1055	1021	1520	2026	1609	1569	4
Early Up	7	CASR	U10354_at	243	239	219	302	1103	321	398	4
Early Up	7	CAT	M11670_at	86	112	216	220	230	249	238	4
Early Up	7	CCDC53_PREDICTED	rc_AA799472_g_at	177	224	321	300	308	360	323	4
Early Up	7	CCNDBP1	rc_AA893699_s_at	368	347	493	614	553	642	754	4
Early Up	7	CD48	X13016_at	30	33	40	59	102	65	75	4
Early Up	7	CD9	X76489cds_g_at	1374	2184	4788	6950	8984	9834	8936	4
Early Up	7	CDA08	rc_AI102032_at	123	146	154	236	260	289	301	4
Early Up	7	CDKL1_PREDICTED	rc_AI178951_at	274	276	403	636	738	697	657	4
Early Up	7	CDW92	AA801076_at	323	555	1145	1859	2091	2138	2046	4
Early Up	7	CDW92	rc_AI105205_at	178	368	582	1116	1261	1225	1187	4
Early Up	7	CDW92	rc_AI144726_at	73	140	295	551	557	702	696	4
Early Up	7	CDW92	rc_AI236539_at	353	597	1276	2010	2374	2316	2493	4
Early Up	7	CGRRF1	U66471_at	520	596	658	725	1087	971	894	4
Early Up	7	CHN2	rc_AA892496_at	291	725	1204	3113	4909	4401	4127	4
Early Up	7	CIC_PREDICTED	rc_AI177898_at	109	132	151	206	294	274	251	4
Early Up	7	CLDN11	rc_AA901342_at	146	576	1849	4323	5519	6534	6738	4
Early Up	7	CMTM6	rc_AA892557_g_at	404	255	438	478	637	541	639	4
Early Up	7	CMTM8	rc_AA924279_at	139	139	194	445	749	616	686	4
Early Up	7	CNDP2	rc_AI168975_at	142	173	163	225	311	204	219	4
Early Up	7	CNDP2	rc_AI168975_g_at	506	662	626	862	1179	813	883	4
Early Up	7	CNKSR3	rc_AA893357_at	237	236	353	1114	2656	1736	2067	4
Early Up	7	CNP1	L16532_at	718	1587	4256	6533	7465	7404	7215	4
Early Up	7	CORO1B	AJ006064_at	429	520	765	1070	1012	1173	1172	4
Early Up	7	CORO1B	AJ006064_g_at	871	1050	1426	2052	2018	2236	2085	4
Early Up	7	CRIPT	AF047384_at	150	159	294	250	322	355	364	4
Early Up	7	CSAD	M64755_at	91	141	191	305	308	298	291	4
Early Up	7	CTSZ	rc_AA818798_at	31	42	50	53	57	59	75	4
Early Up	7	DAPK3	AJ006971_at	362	475	642	629	765	848	836	4
Early Up	7	DAPK3	AJ006971_g_at	819	1000	1301	1421	1674	1798	1704	4
Early Up	7	DAZAP2	rc_AI171561_at	939	1030	1349	1529	1882	1724	1710	4
Early Up	7	DGAT2	rc_AI045040_at	542	555	843	1251	1679	1623	1507	4
Early Up	7	DHCR24	rc_AI102972_at	1344	2239	1864	2468	3506	2627	2059	4
Early Up	7	DNM3	D14076_at	278	583	910	1578	1611	1558	1368	4
Early Up	7	DOCK9	X68101_at	125	177	390	707	1149	606	789	4
Early Up	7	DPP3	D89340_at	971	1020	1422	1575	2100	1882	1804	4
Early Up	7	DYNLL1	rc_AA849132_at	143	156	193	275	264	329	363	4
Early Up	7	EHD4	rc_AI233822_at	58	64	70	114	127	134	158	4
Early Up	7	ENPP5	rc_AA819558_at	173	261	337	392	390	388	444	4
Early Up	7	EPAS1	rc_AI233801_at	448	1085	1589	1357	1634	1991	2111	4
Early Up	7	FLIIH	rc_AI230547_at	830	982	1160	1692	2105	1540	1581	4
Early Up	7	FOXK2_PREDICTED	rc_AI105075_at	28	35	44	70	90	64	41	4
Early Up	7	FRMD4B	rc_AI059103_at	24	30	44	55	58	70	66	4
Early Up	7	GAB1_PREDICTED	rc_AA819647_at	272	391	434	637	1193	870	813	4
Early Up	7	GABARAPL2	AB003515_at	1591	1730	2229	2603	2819	3243	2930	4
Early Up	7	GBP2	rc_AA944568_at	259	261	336	487	471	458	533	4
Early Up	7	GIPC1	AF032120_s_at	223	229	278	426	555	391	400	4
Early Up	7	GLTP_PREDICTED	rc_AA900632_s_at	1291	2580	4148	4771	5368	5843	6687	4
Early Up	7	GLTP_PREDICTED	rc_AI008713_at	1154	2010	2697	3127	3639	3725	4230	4
Early Up	7	GNG12	rc_AI102905_at	681	1067	2416	3215	4255	3819	3707	4
Early Up	7	GNG8	L35921_g_at	101	110	186	209	193	243	253	4
Early Up	7	GNG8	rc_AI009235_at	40	44	63	81	78	84	99	4
Early Up	7	GTF2H1_PREDICTED	rc_AI059759_at	689	506	718	917	1028	1018	911	4
Early Up	7	H2A	rc_AA850895_at	109	137	271	302	363	355	345	4
Early Up	7	H2A	rc_AA998848_at	54	52	71	99	115	121	109	4
Early Up	7	HADHSC	rc_AA848758_at	179	220	273	319	417	379	412	4
Early Up	7	HAGH	rc_AI012802_at	383	419	536	739	1094	1088	879	4
Early Up	7	HBP1	U09551_at	160	189	263	298	313	394	354	4
Early Up	7	HBXIP_PREDICTED	rc_AI237212_at	498	581	721	894	966	1029	1063	4
Early Up	7	HFE	rc_AA849939_at	86	108	193	278	330	307	324	4
Early Up	7	HFE	rc_AA849939_g_at	364	496	1037	1738	1929	1862	1826	4
Early Up	7	HIBADH	rc_AI013861_at	444	551	822	817	884	893	1074	4
Early Up	7	HIST1H2BH	rc_AI012354_at	633	781	1647	2363	3580	3412	3581	4
Early Up	7	HIST1H4A_PREDICTED	rc_AI178475_at	815	1057	1754	2032	2204	2350	2283	4
Early Up	7	HSBP1	rc_AA848756_at	732	1070	1332	1393	1545	1560	1688	4
Early Up	7	IGSF4A	rc_AI009996_at	959	1065	1205	1897	2278	2132	2265	4
Early Up	7	IGSF4A	rc_AI059417_at	1355	1602	1639	2641	3534	3257	3314	4
Early Up	7	IGSF4A	rc_H31479_at	372	369	407	689	1103	912	894	4
Early Up	7	ILK	rc_AI176814_at	278	399	391	693	1213	788	813	4
Early Up	7	INPP4A	U26397_at	290	318	391	715	1242	591	619	4
Early Up	7	INPPL1	rc_AI169506_at	351	439	822	1395	1913	1394	1357	4
Early Up	7	INSIG2	rc_AA851803_at	93	118	173	217	233	260	246	4
Early Up	7	JAG1	L38483_at	88	85	87	151	219	157	150	4
Early Up	7	JAG1	rc_AA900503_at	110	107	111	226	278	229	219	4
Early Up	7	KCNRG_PREDICTED	rc_AI145065_at	64	64	86	107	131	98	103	4
Early Up	7	KCTD12_PREDICTED	rc_AA899814_at	80	73	89	96	210	93	109	4
Early Up	7	KCTD12_PREDICTED	rc_AI178635_at	45	39	46	59	255	69	95	4
Early Up	7	KIF1A	rc_AA819644_at	971	1323	1286	1771	2055	2010	2051	4
Early Up	7	KIRREL3_PREDICTED	rc_AA943586_at	176	164	188	431	608	481	459	4
Early Up	7	KLHL24	rc_AI145238_at	170	260	373	402	458	568	560	4
Early Up	7	KTN1_PREDICTED	rc_AI009433_at	207	214	314	407	476	454	482	4
Early Up	7	LEPROT	rc_AI231491_at	883	824	1183	1363	1680	1596	1594	4
Early Up	7	LIP1	rc_AA874784_s_at	179	222	311	361	601	397	394	4
Early Up	7	LIP1	S81497_i_at	349	495	597	733	1295	696	554	4
Early Up	7	LIP1	S81497_s_at	32	40	52	59	111	69	51	4
Early Up	7	LOC289233	rc_AA800315_at	115	84	152	162	194	184	167	4
Early Up	7	LOC302898	rc_AI172146_at	103	110	113	160	206	178	177	4
Early Up	7	LOC310665	rc_AI102672_at	334	369	415	610	728	634	592	4
Early Up	7	LOC361237	rc_AA963211_at	338	279	515	1138	1282	1122	1169	4
Early Up	7	LOC362587	rc_AA943397_g_at	193	265	284	336	330	374	409	4
Early Up	7	LOC499913	rc_AA924737_at	1086	1824	2000	2156	3149	2687	3171	4
Early Up	7	LOC501065	rc_AA850893_at	289	336	480	1377	2074	1403	2062	4
Early Up	7	LOC501065	rc_AI030921_i_at	337	471	1026	2504	3936	3657	4106	4
Early Up	7	LOC619558	rc_AI233714_at	147	210	252	518	482	567	707	4
Early Up	7	LRRC8D	rc_AI179779_at	116	143	195	225	225	245	260	4
Early Up	7	LSAMP	U31554_at	695	517	761	1576	2194	2066	2003	4
Early Up	7	MARCH8_PREDICTED	rc_AI231778_at	323	292	857	1690	2245	1967	1885	4
Early Up	7	MBP	rc_AI044093_at	188	212	371	1193	2414	1986	1782	4
Early Up	7	MBP	rc_AI145512_at	313	1596	5746	8635	10917	11101	10351	4
Early Up	7	MGC94600	rc_AI169176_at	250	332	357	445	689	493	529	4
Early Up	7	MGP	rc_AI012030_at	308	357	486	489	591	518	686	4
Early Up	7	MGRN1	rc_AI175054_at	339	384	365	609	701	641	665	4
Early Up	7	MGST3_PREDICTED	rc_AA892234_at	304	425	592	535	682	561	837	4
Early Up	7	MIG12	rc_AA924763_at	609	847	910	1341	1327	1368	1357	4
Early Up	7	MLC1_PREDICTED	rc_AI228307_at	139	144	173	237	249	273	280	4
Early Up	7	MPDZ	AJ001320_at	192	206	242	326	455	434	390	4
Early Up	7	MPP5_PREDICTED	rc_AI031043_at	155	194	251	305	372	343	343	4
Early Up	7	MTAP7_PREDICTED	rc_AI144722_at	341	564	805	1118	1401	1483	1461	4
Early Up	7	MTCH1	rc_AA901139_s_at	1670	1722	2003	2541	4215	3416	3503	4
Early Up	7	MTCH1	rc_AI231822_at	1257	1421	1408	2197	3125	2722	2678	4
Early Up	7	NCAM1	H33836_s_at	75	70	116	148	152	160	178	4
Early Up	7	OSBP2_PREDICTED	rc_AI111668_at	148	156	175	261	283	292	297	4
Early Up	7	PARVB_PREDICTED	rc_AA943244_at	818	819	942	1509	2644	1839	1590	4
Early Up	7	PCYT2	AF080568_at	466	592	639	825	1069	836	802	4
Early Up	7	PCYT2	AF080568_g_at	1201	1454	1641	2148	2671	2267	2152	4
Early Up	7	PDIA4	M86870_at	167	185	200	226	364	274	278	4
Early Up	7	PEBP1	E05646cds_s_at	2139	2002	2283	2865	5198	3672	3209	4
Early Up	7	PHYHIPL	rc_AA997651_at	1391	1678	3104	5324	5323	5696	5158	4
Early Up	7	PHYHIPL	rc_AI180306_at	457	577	901	1283	1388	1338	1191	4
Early Up	7	PLAA	U17901_at	201	180	229	304	382	280	296	4
Early Up	7	PLEKHC1	rc_AI171276_at	769	1002	1027	1532	1532	1399	1631	4
Early Up	7	PLEKHM1	rc_AI044862_at	148	159	216	290	283	327	317	4
Early Up	7	PLP	M25888_at	206	433	2217	3952	5440	6562	6868	4
Early Up	7	PNLIP	D88534_s_at	104	232	1054	2966	4794	3073	2878	4
Early Up	7	PNLIP	M58369_at	385	1188	5523	13082	16019	13016	12684	4
Early Up	7	PPAPDC2	rc_AA943273_at	146	160	219	327	340	399	407	4
Early Up	7	PRMT4	rc_AI028849_at	76	74	96	118	155	142	141	4
Early Up	7	PSENEN	rc_AI232272_at	657	957	1196	1475	1381	1642	1509	4
Early Up	7	PTK9	rc_AI171354_at	187	224	251	312	327	368	408	4
Early Up	7	PVR	L12025_at	186	144	125	198	274	214	173	4
Early Up	7	RAPGEF5	rc_AI102560_at	107	105	131	379	885	471	584	4
Early Up	7	RATSG2	rc_AA997342_at	411	356	568	854	1047	1109	1155	4
Early Up	7	REEP5_PREDICTED	rc_AA848813_at	1849	2351	2328	3647	6531	3923	4323	4
Early Up	7	REEP5_PREDICTED	rc_AA848813_g_at	1339	1566	1712	2425	4545	2784	3153	4
Early Up	7	RGD1306212_PREDICTED	rc_AA924856_at	778	657	1257	1587	1685	1561	1449	4
Early Up	7	RGD1306212_PREDICTED	rc_AI007851_at	349	603	1122	3450	4572	2231	2867	4
Early Up	7	RGD1306212_PREDICTED	rc_AI058796_at	203	343	639	1885	3239	1356	1687	4
Early Up	7	RGD1306245_PREDICTED	rc_AI043602_at	137	143	182	218	275	284	251	4
Early Up	7	RGD1306245_PREDICTED	rc_AI044262_at	266	324	464	600	704	712	679	4
Early Up	7	RGD1306284	rc_AI102634_at	94	117	140	185	179	210	207	4
Early Up	7	RGD1306599_PREDICTED	rc_AA849801_s_at	441	627	893	1237	1325	1446	1326	4
Early Up	7	RGD1306682_PREDICTED	rc_AA858862_at	248	306	395	554	612	592	485	4
Early Up	7	RGD1307973_PREDICTED	rc_AI169053_at	222	179	234	339	294	351	403	4
Early Up	7	RGD1309248_PREDICTED	rc_AI103950_at	110	115	180	188	229	249	252	4
Early Up	7	RGD1309762_PREDICTED	rc_AA817753_at	515	570	826	1119	1381	1153	1097	4
Early Up	7	RGD1309766_PREDICTED	rc_AI104325_at	311	307	482	544	616	618	542	4
Early Up	7	RGD1310323	rc_AI058730_at	1656	2380	2223	2453	3485	2908	3093	4
Early Up	7	RGD1311960_PREDICTED	rc_AI145718_at	283	256	684	1697	1664	1585	1460	4
Early Up	7	RGD1312003	rc_AI232639_at	242	248	305	407	457	514	471	4
Early Up	7	RGD1559896_PREDICTED	rc_AI103552_at	344	439	674	993	1117	1017	1109	4
Early Up	7	RGD1560328_PREDICTED	rc_AA858590_at	867	1334	3770	7465	10313	9321	8596	4
Early Up	7	RGD1560646	rc_AI013854_at	137	216	410	680	1227	1057	1188	4
Early Up	7	RGD1560717_PREDICTED	rc_AA850169_g_at	84	123	151	158	158	195	194	4
Early Up	7	RGD1561238_PREDICTED	rc_AI010941_at	216	222	236	440	709	516	554	4
Early Up	7	RGD1562330_PREDICTED	rc_AI230165_at	139	177	314	403	395	428	525	4
Early Up	7	RGD1562378_PREDICTED	rc_AA946439_at	324	360	647	1312	4214	2722	1908	4
Early Up	7	RGD1562969_PREDICTED	rc_AA818774_at	112	176	395	998	1036	1122	1358	4
Early Up	7	RGD1563250_PREDICTED	rc_AA893237_at	437	548	626	801	955	1004	970	4
Early Up	7	RGD1564784_PREDICTED	rc_AI029732_at	40	40	59	77	102	93	108	4
Early Up	7	RGD1565043_PREDICTED	rc_AI228147_at	68	94	132	421	422	375	504	4
Early Up	7	RIPK5	rc_AA946473_at	195	183	427	749	852	973	1097	4
Early Up	7	RPS6KA2	rc_AA955039_g_at	190	225	339	558	934	718	742	4
Early Up	7	RPS6KA5_PREDICTED	rc_AI228208_at	12	13	20	31	37	29	25	4
Early Up	7	RRAS2	rc_AA955287_at	277	297	537	1835	4130	3178	3316	4
Early Up	7	SAMD4B	rc_AA859633_g_at	274	240	326	535	638	648	551	4
Early Up	7	SC5D	rc_AA859330_at	90	128	116	153	187	163	123	4
Early Up	7	SC5D	rc_AI043855_at	273	428	337	482	663	640	543	4
Early Up	7	SEMA6A_PREDICTED	AA800658_at	678	815	746	1477	2505	1637	1586	4
Early Up	7	SEMA6A_PREDICTED	rc_AA859389_at	18	19	20	26	43	32	30	4
Early Up	7	SEMA6A_PREDICTED	rc_AA923946_at	323	408	402	663	1869	1183	1147	4
Early Up	7	SEMA6D_PREDICTED	rc_AI008526_at	506	389	664	907	1334	936	999	4
Early Up	7	SEPHS2	rc_AA799700_at	429	484	562	766	1211	1129	923	4
Early Up	7	SGCB_PREDICTED	rc_AI176458_at	32	43	67	64	71	70	74	4
Early Up	7	SH3BGRL3_PREDICTED	rc_AI172086_at	585	539	639	905	983	1109	1087	4
Early Up	7	SH3GL3	AF009604_at	1220	1184	2239	3961	5749	5147	4903	4
Early Up	7	SIRT2	rc_AA819105_at	145	158	359	762	910	829	805	4
Early Up	7	SIRT2	rc_AA799614_at	997	1860	4479	8584	10831	10494	9373	4
Early Up	7	SLC12A7	rc_AA799691_at	242	300	306	508	1379	732	943	4
Early Up	7	SLC22A17	rc_AA943588_at	365	709	1083	1199	1131	1351	1586	4
Early Up	7	SLC22A17	rc_AA943588_g_at	2171	4149	5744	6416	6810	7526	8164	4
Early Up	7	SLC22A17	rc_AI101977_at	658	861	1184	1411	1374	1482	1521	4
Early Up	7	SLC29A3	rc_AI008183_at	137	207	359	603	1164	956	914	4
Early Up	7	SLC30A9_PREDICTED	rc_AI105352_at	249	228	302	418	478	492	499	4
Early Up	7	SLC44A2_PREDICTED	rc_AI145650_at	123	145	231	276	267	288	295	4
Early Up	7	SLC4A11_PREDICTED	rc_AA800202_at	129	136	209	365	501	425	444	4
Early Up	7	SLC6A8	X66494_at	557	655	838	1609	2995	2613	2373	4
Early Up	7	SNAP23	rc_AA892759_at	225	230	291	438	591	452	414	4
Early Up	7	SNAP29	rc_AI010450_at	422	408	519	772	1615	1054	1058	4
Early Up	7	SPSB1_PREDICTED	rc_AA955162_at	254	231	357	705	1080	850	796	4
Early Up	7	SPSB1_PREDICTED	rc_AA963201_at	363	356	392	628	809	662	649	4
Early Up	7	STAMBP	rc_H33725_at	200	233	336	396	377	438	449	4
Early Up	7	STRN	rc_AI227920_at	274	340	631	1307	1810	1329	1327	4
Early Up	7	SYNGR2	AF039085_at	186	176	188	251	375	326	286	4
Early Up	7	SYNGR2	rc_AI177175_at	119	158	186	468	739	562	569	4
Early Up	7	TARSL2	rc_AI007869_at	369	353	460	642	938	710	568	4
Early Up	7	TBC1D10B_PREDICTED	rc_AI112070_at	291	330	299	529	604	551	502	4
Early Up	7	TBC1D12_PREDICTED	rc_AI170392_at	204	170	217	296	330	321	360	4
Early Up	7	THRA	M31174_at	1335	1617	3146	4509	4171	5153	5140	4
Early Up	7	TM7SF3	rc_AI102291_at	162	231	228	372	463	374	395	4
Early Up	7	TMEM23	rc_AA818911_at	92	77	86	160	173	142	155	4
Early Up	7	TMEM30A	rc_AA819337_at	258	308	408	456	477	541	607	4
Early Up	7	TMEM30A	rc_AI170312_at	50	52	58	103	107	117	100	4
Early Up	7	TMEM9B_PREDICTED	rc_AA893581_at	692	696	969	1375	1401	1767	1738	4
Early Up	7	TNS	rc_AI060279_at	259	234	276	666	1468	974	999	4
Early Up	7	TNS	rc_AI235749_at	171	167	179	312	594	385	416	4
Early Up	7	TPO1	rc_AI012275_at	519	829	1803	2445	2642	2600	2650	4
Early Up	7	TRADD	rc_AI180206_at	34	32	44	54	55	61	73	4
Early Up	7	TRIM23	rc_AI234031_at	87	73	121	163	172	160	151	4
Early Up	7	TUBB4	rc_AA957044_at	594	827	1356	3004	3524	3302	3710	4
Early Up	7	TUBB4	rc_AI230430_at	73	77	115	224	238	213	258	4
Early Up	7	UBL3	rc_AA924604_at	327	396	566	938	1117	1244	1288	4
Early Up	7	UBL3	rc_AA946063_at	222	237	275	465	699	558	579	4
Early Up	7	UGT8	rc_AI228110_s_at	286	758	2292	3800	4936	5221	4767	4
Early Up	7	VLDLR	rc_AI171674_at	141	113	159	239	344	311	346	4
Early Up	7	YPEL5	rc_AI169150_at	83	81	139	145	144	166	163	4
[truncated: 1,407 more rows]
