# Supplementary material for: Identification of a Gene Regulatory Network Necessary for the Initiation of Oligodendrocyte Differentiation
Source: PLoS One. 2011 Apr 7;6(4):e18088. doi: 10.1371/journal.pone.0018088 (PMC3072388; doi:10.1371/journal.pone.0018088)
Supplement: Table S2 — Full ontology search data separated by cluster number. Complete summary table of all ontology terms classifying clusters 1–12 and with a p Value<10−2. Within each row, we list the “Go term”, the number and the p Value for each cluster (1–12) of co-expressed genes during oligodendrocyte differentiation. (XLS) [file pone.0018088.s002.xls]

## Sheet: Supplementary Table 2
		Cluster Number
GO term No.	Go Term	1	2	3	4	5	6	7	8	9	10	11	12
GO:0044424	intracellular part	2.44756e-17	5.86045e-21	4.18574e-11		0.000273728	0.00928108				9.39169e-05		0.00263276
GO:0005622	intracellular	2.08466e-15	2.42503e-19	6.45229e-09		4.72588e-05	0.00292427				0.000247504		0.000863092
GO:0043227	membrane-bound organelle	5.80197e-07	1.00111e-08	8.99903e-12					0.00738983		0.000261591		0.00561342
GO:0043231	intracellular membrane-bound organelle	1.79079e-06	9.18126e-09	8.35205e-12					0.0072578		0.000248333		0.0054173
GO:0005737	cytoplasm	1.30257e-05	1.0512e-05						0.00461378	0.00285424	1.46232e-08		1.40177e-09
GO:0016043	cellular component organization and biogenesis	1.46502e-05	0.00114486	3.40876e-07		0.00170595		0.00246761			0.000237776		7.37669e-07
GO:0032502	developmental process	0.00608421						0.00913958		0.000376852	4.74415e-06		2.23982e-07
GO:0006996	organelle organization and biogenesis	0.00919938		1.09343e-12		0.00148514		0.0015251			0.00486903
GO:0006629	lipid metabolic process				9.52567e-05			0.000305851		0.0036888	0.000560637		6.87292e-05
GO:0044255	cellular lipid metabolic process				2.21151e-05			0.000370166		0.00102795	0.00115924		0.000716446
GO:0007399	nervous system development					0.000500426		0.00601957		7.57441e-05	0.000993509		0.00520023
GO:0043228	non-membrane-bound organelle	0.000576536	3.67061e-07	6.93434e-14		1.36055e-05
GO:0043232	intracellular non-membrane-bound organelle	0.000576536	3.67061e-07	6.93434e-14		1.36055e-05
GO:0043229	intracellular organelle	3.33795e-08	1.89212e-14	5.89536e-13							0.000691758
GO:0043226	organelle	9.8183e-09	2.36005e-14	6.8424e-13							0.00075917
GO:0050794	regulation of cellular process	0.00773496	0.00748979			0.000176039							0.000697573
GO:0007275	multicellular organismal development					0.00715065				0.000540534	0.00785849		0.000281546
GO:0044444	cytoplasmic part								0.00934436	0.00236675	2.53498e-08		1.50561e-09
GO:0005634	nucleus	2.37584e-11	5.24432e-17	1.5707e-18
GO:0044446	intracellular organelle part	0.000296861	4.69561e-09	9.72555e-16
GO:0044422	organelle part	0.000111727	5.67966e-09	1.24667e-15
GO:0043283	biopolymer metabolic process	0.000865265	2.23256e-08	4.45071e-10
GO:0043170	macromolecule metabolic process	3.07421e-05	1.40823e-10	4.63945e-09
GO:0006139	nucleobase, nucleoside, nucleotide and nucleic acid metabolic process	5.28062e-05	1.05426e-10	6.58691e-09
GO:0044238	primary metabolic process	3.54534e-07	9.04227e-10	2.49931e-08
GO:0044237	cellular metabolic process	1.02081e-07	1.77315e-09	4.00864e-08
GO:0044428	nuclear part	1.67533e-09	1.5411e-13	1.00804e-07
GO:0032991	macromolecular complex	0.0078935	5.70998e-16	1.1695e-06
GO:0008152	metabolic process	2.06807e-06	5.79384e-07	2.99828e-06
GO:0016071	mRNA metabolic process	0.00242681	2.46299e-11	0.000379951
GO:0009987	cellular process	7.95548e-05	3.664e-08	0.000550966
GO:0031974	membrane-enclosed lumen	2.22258e-05	0.00158601	0.00287297
GO:0043233	organelle lumen	2.22258e-05	0.00158601	0.00287297
GO:0031981	nuclear lumen	8.57039e-06	0.000155764	0.00408863
GO:0016070	RNA metabolic process	0.000234628	3.31672e-05	0.00780709
GO:0006396	RNA processing	4.896e-09	1.06798e-12	0.00835659
GO:0005623	cell	0.000261518	0.00113622					0.00387779
GO:0044464	cell part	0.000809822	0.00111749					0.00384081
GO:0005856	cytoskeleton			1.96093e-06		2.72105e-05		0.00282131
GO:0050789	regulation of biological process			0.00891225		4.7544e-06							0.000234529
GO:0006066	alcohol metabolic process				5.16425e-05					0.00538503			0.00221421
GO:0048731	system development					0.00526327				0.00112341			0.00127478
GO:0005886	plasma membrane							4.25127e-05			0.00128831		0.00306743
GO:0065008	regulation of biological quality							0.0077006			0.00512972		1.38006e-05
GO:0048856	anatomical structure development									0.000363386	0.000966972		0.000491137
GO:0000902	cell morphogenesis									0.000451576	0.00152748		0.0078792
GO:0032989	cellular structure morphogenesis									0.000451576	0.00152748		0.0078792
GO:0040007	growth									0.000553297	0.000325626		0.000232316
GO:0005773	vacuole										4.80913e-07	0.00201737	5.05693e-06
GO:0005764	lysosome										3.42721e-06	0.00135685	8.89213e-06
GO:0000323	lytic vacuole										3.70918e-06	0.00139077	9.5226e-06
GO:0000267	cell fraction										0.000857149	0.000931447	1.22442e-06
GO:0008380	RNA splicing	0.000646573	1.18106e-12
GO:0006397	mRNA processing	0.00212447	4.04686e-12
GO:0030529	ribonucleoprotein complex	0.000299866	4.02465e-11
GO:0010467	gene expression	6.64167e-08	1.93264e-10
GO:0000375	RNA splicing, via transesterification reactions	0.00858707	1.33329e-06
GO:0000377	RNA splicing, via transesterification reactions with bulged adenosine as nucleophile	0.00858707	1.33329e-06
GO:0000398	nuclear mRNA splicing, via spliceosome	0.00858707	1.33329e-06
GO:0044445	cytosolic part	5.85807e-06	9.93131e-06
GO:0005681	spliceosome	0.00160718	1.18456e-05
GO:0005829	cytosol	1.18036e-05	1.2043e-05
GO:0006412	translation	1.88531e-05	3.19734e-05
GO:0005635	nuclear envelope	0.00799775	4.79854e-05
GO:0022618	protein-RNA complex assembly	0.00282097	5.18461e-05
GO:0006913	nucleocytoplasmic transport	0.00011504	7.82193e-05
GO:0051169	nuclear transport	0.000152151	0.000105866
GO:0051168	nuclear export	0.00977866	0.000338212
GO:0044249	cellular biosynthetic process	3.99783e-05	0.000659678
GO:0008283	cell proliferation	6.58305e-06	0.000855715
GO:0022613	ribonucleoprotein complex biogenesis and assembly	1.06791e-09	0.00216436
GO:0009059	macromolecule biosynthetic process	0.000410952	0.00337598
GO:0000278	mitotic cell cycle	0.00712484		1.2492e-13
GO:0048523	negative regulation of cellular process	0.000236904											0.000941502
GO:0048519	negative regulation of biological process	0.000930268											0.000629127
GO:0005694	chromosome		5.48573e-07	3.51552e-18
GO:0006259	DNA metabolic process		3.87028e-09	7.85534e-15
GO:0044427	chromosomal part		3.42951e-06	1.15777e-12
GO:0006260	DNA replication		2.87875e-15	2.98806e-09
GO:0006974	response to DNA damage stimulus		0.000412154	2.67252e-06
GO:0006281	DNA repair		0.000120258	8.7816e-06
GO:0000228	nuclear chromosome		0.00358664	9.57813e-06
GO:0043234	protein complex		1.07183e-07	1.02618e-05
GO:0006261	DNA-dependent DNA replication		9.98425e-13	2.24071e-05
GO:0009719	response to endogenous stimulus		0.00964273	0.000972958
GO:0044454	nuclear chromosome part		0.00370128	0.00808519
GO:0046907	intracellular transport		0.00463873										0.000124971
GO:0051276	chromosome organization and biogenesis			2.19637e-08		0.000313308
GO:0051301	cell division			1.61376e-10		0.000420367
GO:0007059	chromosome segregation			6.05399e-06		0.003704
GO:0007017	microtubule-based process			1.74695e-07				0.00124188
GO:0007010	cytoskeleton organization and biogenesis			6.88274e-07				0.00283105
GO:0006325	establishment and/or maintenance of chromatin architecture			0.000839248				0.00521087
GO:0006323	DNA packaging			0.000997679				0.00594109
GO:0005874	microtubule			2.09508e-05				0.00602936
GO:0008610	lipid biosynthetic process				8.69743e-06					0.00136449
GO:0065007	biological regulation					1.86179e-05							0.000291791
GO:0030136	clathrin-coated vesicle						0.00241648				0.00598552
GO:0031982	vesicle						0.00425825				0.00836144
GO:0042552	myelination							8.93472e-05			0.000254024
GO:0007272	ensheathment of neurons							8.65151e-06			0.000367114
GO:0008366	axon ensheathment							8.65151e-06			0.000367114
GO:0001508	regulation of action potential							2.18178e-05			0.000864896
GO:0016044	membrane organization and biogenesis							0.00045134					0.00992828
GO:0016020	membrane							0.00483491					0.00177035
GO:0019226	transmission of nerve impulse									0.00621229			0.0020584
GO:0005783	endoplasmic reticulum										0.000162139		1.03827e-06
GO:0030154	cell differentiation										0.00107462		1.84252e-07
GO:0048869	cellular developmental process										0.00107462		1.84252e-07
GO:0051179	localization										0.0016059		1.72403e-07
GO:0009653	anatomical structure morphogenesis										0.00253123		0.00438357
GO:0048468	cell development										0.00325859		4.42519e-05
GO:0005794	Golgi apparatus										0.00396098		1.06593e-05
GO:0051234	establishment of localization										0.0043017		2.50127e-06
GO:0005624	membrane fraction										0.00440044		0.000150202
GO:0045184	establishment of protein localization										0.0064925		0.000660972
GO:0008104	protein localization										0.00716893		9.88313e-05
GO:0007242	intracellular signaling cascade										0.00727589		0.00655971
GO:0005730	nucleolus	4.58455e-10
GO:0042254	ribosome biogenesis and assembly	1.81636e-08
GO:0006364	rRNA processing	8.06618e-06
GO:0016072	rRNA metabolic process	8.06618e-06
GO:0006520	amino acid metabolic process	1.14137e-05
GO:0006519	amino acid and derivative metabolic process	2.46582e-05
GO:0009308	amine metabolic process	0.000146335
GO:0009064	glutamine family amino acid metabolic process	0.000202599
GO:0006541	glutamine metabolic process	0.000270019
GO:0019752	carboxylic acid metabolic process	0.000330482
GO:0006807	nitrogen compound metabolic process	0.000331735
GO:0006082	organic acid metabolic process	0.000349082
GO:0006457	protein folding	0.000365418
GO:0009058	biosynthetic process	0.000374766
GO:0015030	Cajal body	0.000388025
GO:0005732	small nucleolar ribonucleoprotein complex	0.000900037
GO:0009112	nucleobase metabolic process	0.00106563
GO:0046112	nucleobase biosynthetic process	0.00116522
GO:0006470	protein amino acid dephosphorylation	0.00160376
GO:0019538	protein metabolic process	0.00163319
GO:0044267	cellular protein metabolic process	0.00175211
GO:0048518	positive regulation of biological process	0.00192043
GO:0048522	positive regulation of cellular process	0.00232915
GO:0006418	tRNA aminoacylation for protein translation	0.00249144
GO:0043038	amino acid activation	0.00249144
GO:0043039	tRNA aminoacylation	0.00249144
GO:0044452	nucleolar part	0.00270079
GO:0044260	cellular macromolecule metabolic process	0.00289669
GO:0016311	dephosphorylation	0.00304677
GO:0005625	soluble fraction	0.0031786
GO:0006399	tRNA metabolic process	0.00728769
GO:0001931	uropod	0.00737045
GO:0031254	trailing edge	0.00737045
GO:0046483	heterocycle metabolic process	0.00768014
GO:0005657	replication fork		5.32371e-09
GO:0006270	DNA replication initiation		3.49057e-07
GO:0030530	heterogeneous nuclear ribonucleoprotein complex		1.79911e-06
GO:0050657	nucleic acid transport		3.71844e-06
GO:0050658	RNA transport		3.71844e-06
GO:0051236	establishment of RNA localization		3.71844e-06
GO:0005663	DNA replication factor C complex		4.78474e-06
GO:0006403	RNA localization		5.59692e-06
GO:0051028	mRNA transport		1.16873e-05
GO:0005830	cytosolic ribosome (sensu Eukaryota)		4.72955e-05
GO:0044453	nuclear membrane part		5.4824e-05
GO:0015931	nucleobase, nucleoside, nucleotide and nucleic acid transport		5.57599e-05
GO:0005840	ribosome		6.10003e-05
GO:0005643	nuclear pore		6.15628e-05
GO:0007156	homophilic cell adhesion		9.82681e-05
GO:0031965	nuclear membrane		0.000126235
GO:0046930	pore complex		0.000142514
GO:0033279	ribosomal subunit		0.00021826
GO:0009123	nucleoside monophosphate metabolic process		0.000226134
GO:0009124	nucleoside monophosphate biosynthetic process		0.000226134
GO:0000245	spliceosome assembly		0.000279806
GO:0006376	mRNA splice site selection		0.000430528
GO:0000307	cyclin-dependent protein kinase holoenzyme complex		0.00104673
GO:0009411	response to UV		0.00112909
GO:0006167	AMP biosynthetic process		0.00186069
GO:0009156	ribonucleoside monophosphate biosynthetic process		0.00200789
GO:0009161	ribonucleoside monophosphate metabolic process		0.00200789
GO:0046033	AMP metabolic process		0.00365948
GO:0005842	cytosolic large ribosomal subunit (sensu Eukaryota)		0.00429666
GO:0065003	macromolecular complex assembly		0.00462119
GO:0016337	cell-cell adhesion		0.00503892
GO:0006730	one-carbon compound metabolic process		0.00664946
GO:0005654	nucleoplasm		0.00756093
GO:0043414	biopolymer methylation		0.00819106
GO:0009126	purine nucleoside monophosphate metabolic process		0.00971914
GO:0009127	purine nucleoside monophosphate biosynthetic process		0.00971914
GO:0009167	purine ribonucleoside monophosphate metabolic process		0.00971914
GO:0009168	purine ribonucleoside monophosphate biosynthetic process		0.00971914
GO:0007049	cell cycle			1.10577e-19
GO:0022402	cell cycle process			1.9877e-15
GO:0007067	mitosis			1.535e-12
GO:0000087	M phase of mitotic cell cycle			2.42042e-12
GO:0000279	M phase			3.70269e-12
GO:0005819	spindle			6.7399e-12
GO:0022403	cell cycle phase			9.3048e-12
GO:0015630	microtubule cytoskeleton			7.51687e-10
GO:0000775	chromosome, pericentric region			1.06859e-09
GO:0044430	cytoskeletal part			8.32198e-09
GO:0000793	condensed chromosome			2.00493e-06
GO:0007051	spindle organization and biogenesis			2.59167e-06
GO:0000910	cytokinesis			3.0707e-06
GO:0000785	chromatin			4.98823e-06
GO:0000070	mitotic sister chromatid segregation			5.752e-05
GO:0000819	sister chromatid segregation			5.752e-05
GO:0000226	microtubule cytoskeleton organization and biogenesis			0.000376834
GO:0000212	meiotic spindle organization and biogenesis			0.000441841
GO:0000074	regulation of progression through cell cycle			0.000480857
GO:0051726	regulation of cell cycle			0.000527498
GO:0030261	chromosome condensation			0.000590723
GO:0030705	cytoskeleton-dependent intracellular transport			0.000604676
GO:0007088	regulation of mitosis			0.000877322
GO:0005876	spindle microtubule			0.00101714
GO:0005815	microtubule organizing center			0.00133356
GO:0001701	in utero embryonic development			0.00153272
GO:0007018	microtubule-based movement			0.00163415
GO:0051252	regulation of RNA metabolic process			0.00202713
GO:0006284	base-excision repair			0.00202713
GO:0006401	RNA catabolic process			0.00338248
GO:0005813	centrosome			0.00403538
GO:0030496	midbody			0.00551687
GO:0051052	regulation of DNA metabolic process			0.00685345
GO:0043488	regulation of mRNA stability			0.00759558
GO:0006334	nucleosome assembly			0.00816231
GO:0043487	regulation of RNA stability			0.009042
GO:0006695	cholesterol biosynthetic process				1.03799e-08
GO:0016126	sterol biosynthetic process				3.27552e-08
GO:0006694	steroid biosynthetic process				1.0187e-07
GO:0008203	cholesterol metabolic process				2.46223e-06
GO:0016125	sterol metabolic process				3.66589e-06
GO:0008202	steroid metabolic process				8.49013e-06
GO:0008299	isoprenoid biosynthetic process				6.53473e-05
GO:0006720	isoprenoid metabolic process				0.000342611
GO:0022008	neurogenesis					0.00118169
GO:0051056	regulation of small GTPase mediated signal transduction					0.00186235
GO:0030425	dendrite					0.00205185
GO:0048666	neuron development					0.00248209
GO:0030182	neuron differentiation					0.00350288
GO:0030030	cell projection organization and biogenesis					0.0046475
GO:0032990	cell part morphogenesis					0.0046475
GO:0048858	cell projection morphogenesis					0.0046475
GO:0031175	neurite development					0.00584035
GO:0043005	neuron projection					0.0069773
GO:0048699	generation of neurons					0.00767952
GO:0042063	gliogenesis					0.00941107
GO:0016023	cytoplasmic membrane-bound vesicle						0.00263186
GO:0031988	membrane-bound vesicle						0.00291504
GO:0031410	cytoplasmic vesicle						0.00337817
GO:0030135	coated vesicle						0.00371357
GO:0005777	peroxisome								0.00050832
GO:0042579	microbody								0.00050832
GO:0006790	sulfur metabolic process								0.00662211
GO:0005778	peroxisomal membrane								0.0069024
GO:0031903	microbody membrane								0.0069024
GO:0044438	microbody part								0.00961021
GO:0044439	peroxisomal part								0.00961021
GO:0016338	calcium-independent cell-cell adhesion							0.00557478
GO:0007167	enzyme linked receptor protein signaling pathway									0.0018393
GO:0042417	dopamine metabolic process									0.00388528
GO:0016049	cell growth									0.00653298
GO:0008361	regulation of cell size									0.00748103
GO:0009888	tissue development									0.00805998
GO:0006584	catecholamine metabolic process									0.00834702
GO:0018958	phenol metabolic process									0.008937
GO:0006631	fatty acid metabolic process									0.00983703
GO:0006643	membrane lipid metabolic process										0.00119281
GO:0044459	plasma membrane part										0.00131789
GO:0007155	cell adhesion										0.00209217
GO:0022610	biological adhesion										0.00209217
GO:0006665	sphingolipid metabolic process										0.00287623
GO:0040014	regulation of multicellular organism growth										0.00348321
GO:0043218	compact myelin										0.00431696
GO:0035264	multicellular organism growth										0.00438764
GO:0044437	vacuolar part										0.0044965
GO:0015629	actin cytoskeleton										0.00635752
GO:0046474	glycerophospholipid biosynthetic process										0.0066448
GO:0040008	regulation of growth										0.00768642
GO:0044431	Golgi apparatus part										0.00802843
GO:0006650	glycerophospholipid metabolic process										0.00806625
GO:0046489	phosphoinositide biosynthetic process										0.00976803
GO:0043067	regulation of programmed cell death												0.000326584
GO:0042981	regulation of apoptosis												0.000716446
GO:0006950	response to stress												0.000935101
GO:0031099	regeneration												0.00121722
GO:0005576	extracellular region												0.0014927
GO:0048167	regulation of synaptic plasticity												0.00162871
GO:0009268	response to pH												0.00190593
GO:0050803	regulation of synapse structure and activity												0.00241854
GO:0043066	negative regulation of apoptosis												0.00302882
GO:0043069	negative regulation of programmed cell death												0.00322615
GO:0031967	organelle envelope												0.00360813
GO:0031975	envelope												0.00360813
GO:0042598	vesicular fraction												0.004308
GO:0007417	central nervous system development												0.00479604
GO:0042060	wound healing												0.00488353
GO:0006979	response to oxidative stress												0.00785682
GO:0006810	transport												6.60262e-07
GO:0008219	cell death												2.96717e-06
GO:0016265	death												2.96717e-06
GO:0012501	programmed cell death												4.56006e-06
GO:0006915	apoptosis												1.04901e-05
GO:0007267	cell-cell signaling												3.2844e-05
GO:0051649	establishment of cellular localization												0.000158121
GO:0033036	macromolecule localization												0.000192129
GO:0051641	cellular localization												0.000192579
GO:0006886	intracellular protein transport												0.000193558
GO:0015031	protein transport												0.000232667
GO:0010033	response to organic substance												0.000376531
GO:0016192	vesicle-mediated transport												0.000775115
GO:0030029	actin filament-based process												0.00100083
GO:0031090	organelle membrane												0.00208544
GO:0048589	developmental growth												0.00231948
GO:0030036	actin cytoskeleton organization and biogenesis												0.00253105
GO:0042246	tissue regeneration												0.00280147
GO:0044421	extracellular region part												0.00571106
GO:0005615	extracellular space												0.0059067
GO:0007610	behavior												0.0065771
GO:0048513	organ development												0.00921489
GO:0007611	learning and/or memory												0.00935476
GO:0007268	synaptic transmission												0.0095868
